# Supplementary material for: Mutational signatures of redox stress in yeast single-strand DNA and of aging in human mitochondrial DNA share a common feature
Source: PLoS Biol. 2019 May 8;17(5):e3000263. doi: 10.1371/journal.pbio.3000263 (PMC6527239; doi:10.1371/journal.pbio.3000263)
Supplement: S5 Table — (XLSX) [file pbio.3000263.s013.xlsx]

## Sheet: dsDNA induced mutations
mutant number	mutated gene	Reference position	WT base(s)	mutant base(s)	deletion/insertion	5′ flanking sequence	3′ flanking sequence	type of mutation	Strain genotype	Experimental condition
MPW1		8716	C	G		GACCACCAAAGGTGGTGTTC	ATACATTGCAGTTTTCGTTA	substitution	wt	hyrogen peroxide
MPW2		8370	G	T		AACTAGTTGGTATCACTGCT	GTGAAGCTGCAAACCCCAGA	substitution	wt	hyrogen peroxide
MPW3		7590	G	T		TAAAAGATGAGAAAAGTAAA	AATTGCATCCATTGCGCTCT	substitution	wt	hyrogen peroxide
MPW4		7876	T	G		CACGCAGTCCTTGGGCGAAA	GGCTACATTCATCCCTGTTA	substitution	wt	hyrogen peroxide
MPW5		9071	G	A		TTCCTGTTCTTAGCTGTTTG	ATCTTATTTCAATGCATATT	substitution	wt	hyrogen peroxide
MPW7		7559	G	-	-1	CACAAACACACCACAGACGT	TCAATACCATTAAAAGATGA	deletion	wt	hyrogen peroxide
MPW8		9077	ATTTC	`-TTTT		TTCTTAGCTGTTTGGATCTT	AATGCATATTCAGATGCAGA	complex	wt	hyrogen peroxide
MPW9		7826	T	A		GTGGGCGCTCTTATATCATA	TTATTTATGGGTTCTTTGGC	substitution	wt	hyrogen peroxide
MPW10		8121	G	A		TCCCTGTCAAATATTACGGT	AATTCGAGTTCTGGGTCGCT	substitution	wt	hyrogen peroxide
MPW11		8115	T	C		ACTTGTTCCCTGTCAAATAT	ACGGTGAATTCGAGTTCTGG	substitution	wt	hyrogen peroxide
MPW12		8444	C	A		TTCCGTATCTTAACCTTCTA	ATTGGCTCTCTATTATTCAT	substitution	wt	hyrogen peroxide
MPW13		8611	CTC--	TTTTT		GTTATCTTAACAACCATTAT	TGCCGCAAATTCAAATATTT	complex	wt	hyrogen peroxide
MPW14		8183	-	TT	`+2	ATCGGGTTTCTAATATACTG	GTATGGTTTGTGGTGCTGGG	insertion	wt	hyrogen peroxide
MPW15		7983	ATC	`-TT		TGTATTGGTTTTCTTGGGCA	ACTTTTGCCCTGGAACTTAG	complex	wt	hyrogen peroxide
MPW16		9101	A	-	`-1	CAATGCATATTCAGATGCAG	TTTATTTGGAAGATTGGAGA	deletion	wt	hyrogen peroxide
MPW17		7975	C	A		TGGTTACATGTATTGGTTTT	TTGGGCAATCACTTTTGCCC	substitution	wt	hyrogen peroxide
MPW18		8317	T	A		CTTAGGTTGGGTTTCCTCTT	GATTAACGCTGCCTTCACAT	substitution	wt	hyrogen peroxide
MPW19		7881	A	C		AGTCCTTGGGCGAAATGGCT	CATTCATCCCTGTTACATCC	substitution	wt	hyrogen peroxide
MPW20		8762	C	A		GCATTTGGCGCTTTGGCTTA	ATGGAGACATCTACTGGTGG	substitution	wt	hyrogen peroxide
MPW21		8239	G	-		AGTTGGATTCCGTTATTGGA	AAACCCAGGTGCCTGGGGTC	deletion	wt	hyrogen peroxide
MPW22		8712	G	T		CAAGGACCACCAAAGGTGGT	TTCCATACATTGCAGTTTTC	substitution	wt	hyrogen peroxide
MPW23		8068	-	T		ACTGGCGGCATGGATTAGTA	GGGTAATTATCACAATAATG	insertion	wt	hyrogen peroxide
MPW24		8644	G	A		AAATATTTACGTTGGTTCCC	TATTTTATTTGGTCTATCAA	substitution	wt	hyrogen peroxide
MPW25		7722	C	G		AGAGAGAGCTTAAGCAAAGA	ATATTGGTATGATTGCCCTT	substitution	wt	hyrogen peroxide
MPW26		8602	CCATTATCTC	GCATTATTAT		CAACGCTGTTATCTTAACAA	TGCCGCAAATTCAAATATTT	complex	wt	hyrogen peroxide
MPW27		8119	G	T		GTTCCCTGTCAAATATTACG	TGAATTCGAGTTCTGGGTCG	substitution	wt	hyrogen peroxide
MPW28		8144	CATCAAAG	`-ATCAAAA		TTCGAGTTCTGGGTCGCTTC	TTTTAGCCATTATCGGGTTT	complex	wt	hyrogen peroxide
MPW29		8828	CTTTTTTG	`-TTTTTTT		CATGGTTATTTATCTCAATC	CATGGTTATTTATCTCAATC	complex	wt	hyrogen peroxide
MPW30		8644	G	T		AAATATTTACGTTGGTTCCC	TATTTTATTTGGTCTATCAA	substitution	wt	hyrogen peroxide
MPW31		8613	G	C		TCTTAACAACCATTATCTCT	CCGCAAATTCAAATATTTAC	substitution	rtt109	hyrogen peroxide
MPR1		8370	G	A		AACTAGTTGGTATCACTGCT	GTGAAGCTGCAAACCCCAGA	substitution	rtt109	hyrogen peroxide
MPR2		8999	GGCTTTTG	G-CCTTTC		ATCATTATTCAAGGTTTCAC	CACCAAAATTCAATGGTGTT	complex	rtt109	hyrogen peroxide
MPR3		8255	G	A		TGGAGAAACCCAGGTGCCTG	GGTCCAGGTATAATATCTAA	substitution	rtt109	hyrogen peroxide
MPR4		8323	AC	T-		TTGGGTTTCCTCTTTGATT	GCTGCCTTCACATTTCAAGG	complex	rtt109	hyrogen peroxide
MPR5		8440	T	A		TGTTTTCCGTATCTTAACCT	CTACATTGGCTCTCTATTAT	substitution	rtt109	hyrogen peroxide
MPR6		8134	G	A		TTACGGTGAATTCGAGTTCT	GGTCGCTTCCATCAAAGTTT	substitution	rtt109	hyrogen peroxide
MPR13		8104	C	G		TCACAATAATGAACTTGTTCC	TGTCAAATATTACGGTGAAT	substitution	rtt109	hyrogen peroxide
MPR14		7928	C	-	`-1	ACAGTGTTCTCACAAAGATT	CTTTCTCCAGCATTTGGTGC	deletion	rtt109	hyrogen peroxide
MPR15		8004	A	-	`-1	TCACTTTTGCCCTGGAACTT	GTGTAGTTGGCCAAGTCATT	deletion	rtt109	hyrogen peroxide
MPR16		7923	A	T		CTTTCACAGTGTTCTCACAA	GATTCCTTTCTCCAGCATTT	substitution	rtt109	hyrogen peroxide
MPR17		8129	G	T		AAATATTACGGTGAATTCGA	TTCTGGGTCGCTTCCATCAA	substitution	rtt109	hyrogen peroxide
MPR18		7969	G	-	`-1	GGCCAATGGTTACATGTATT	GTTTTCTTGGGCAATCACTT	deletion	rtt109	hyrogen peroxide
MPR19		8728	T	-	`-1	TGGTGTTCCATACATTGCAG	TTTCGTTACTGCTGCATTTG	deletion	rtt109	hyrogen peroxide
MPR20		8931	A	T		TACCATTTAGAGCTAAATTA	TGCCCGGCTTGGCTTATTAT	substitution	rtt109	hyrogen peroxide
MPR21		7738	C	A		AAGACATATTGGTATGATTG	CCTTGGTGGTACTATTGGTA	substitution	rtt109	hyrogen peroxide
MPR22		7570	T	A		CAGACGTGGGTCAATACCAT	AAAAGATGAGAAAAGTAAAG	substitution	rtt109	hyrogen peroxide
MPR23		7896	A	T		TGGCTACATTCATCCCTGTT	CATCCTCTTTCACAGTGTTC	substitution	rtt109	hyrogen peroxide
MPR24		7804	C	G		ACCTCTGACCAACGCCGGCC	AGTGGGCGCTCTTATATCAT	substitution	rtt109	hyrogen peroxide
MPR25		7716	C	T		AAGTGAAGAGAGAGCTTAAG	AAAGACATATTGGTATGATT	substitution	rtt109	hyrogen peroxide
MPR26		8466	G	A		TTGGCTCTCTATTATTCATT	GACTTTTAGTTCCATACAAT	substitution	rtt109	hyrogen peroxide
MPR27		8016	C	T		TGGAACTTAGTGTAGTTGGC	AAGTCATTCAATTTTGGACG	substitution	rtt109	hyrogen peroxide
MPR28		7737	G	A		AAAGACATATTGGTATGATT	CCCTTGGTGGTACTATTGGT	substitution	rtt109	hyrogen peroxide
MPR29		8189	T	A		TTTCTAATATACTGTTTTTG	ATGGTTTGTGGTGCTGGGGT	substitution	rtt109	hyrogen peroxide
MPR30		8257	GT	C		GAGAAACCCAGGTGCCTGGG	CCAGGTATAATATCTAAGGA	complex	rtt109	hyrogen peroxide
MPR32		8479	C	T		ATTCATTGGACTTTTAGTTC	ATACAATGACCCTAAACTAA	substitution	rtt109	hyrogen peroxide
MGP1		8350	A	-	`-1	CTTCACATTTCAAGGTACTG	CTAGTTGGTATCACTGCTGG	deletion	gcn5	hyrogen peroxide
MGP2		8531	C	-	`-1	CTTCCTACGTTTCTACTTCT	TTTATTATTGCTATTGAGAA	deletion	gcn5	hyrogen peroxide
		8609	C	T		GTTATCTTAACAACCATTAT	TCTGCCGCAAATTCAAATAT	substitution	gcn5	hyrogen peroxide
MGP3		8299	T	A		TAAAAACGAAGGGAGGTTCT	AGGTTGGGTTTCCTCTTTGA	substitution	gcn5	hyrogen peroxide
MGP4		8370	G	A		AACTAGTTGGTATCACTGCT	GTGAAGCTGCAAACCCCAGA	substitution	gcn5	hyrogen peroxide
MGP5		8403	A	T		ACCCCAGAAAATCCGTTCCA	GAGCCATCAAAAAAGTTGTT	substitution	gcn5	hyrogen peroxide
MGP6		7957	G	A		AGCATTTGGTGCGGCCAATG	TTACATGTATTGGTTTTCTT	substitution	gcn5	hyrogen peroxide
MGP7		7777	T	G		TACAGGTCTTTTCATTGGTT	ATCCACACCTCTGACCAACG	substitution	gcn5	hyrogen peroxide
MGP8		8911	T	A		TGGCATCTCTCGTGACGAGT	ACCATTTAGAGCTAAATTAA	substitution	gcn5	hyrogen peroxide
MGP9		8882	GA	TT		ATCAGATTTATGCAAGCTTT	AATACCGTGGCATCTCTCGT	complex	gcn5	hyrogen peroxide
MGP10		8411	C--	AAA		AAATCCGTTCCAAGAGCCAT	AAAAAAGTTGTTTTCCGTAT	complex	gcn5	hyrogen peroxide
MGP11		7721	A	T		AAGAGAGAGCTTAAGCAAAG	CATATTGGTATGATTGCCCT	substitution	gcn5	hyrogen peroxide
MGP12		8235	T	C		GCCCAGTTGGATTCCGTTAT	GGAGAAACCCAGGTGCCTGG	substitution	gcn5	hyrogen peroxide
MPG13		8188	-	T	`+1	ATCGGGTTTCTAATATACTG	GTATGGTTTGTGGTGCTGGG	insertion	gcn5	hyrogen peroxide
MPG14		7537	C	A		CTTTCACGACGTTGAAGCTT	ACAAACACACCACAGACGTG	substitution	gcn5	hyrogen peroxide
MPG15		7888	T	C		GGGCGAAATGGCTACATTCA	CCCTGTTACATCCTCTTTCA	substitution	gcn5	hyrogen peroxide
MPG16		8581	Tc--	AcAA		AAAGGTTTTGCCACATATCT	ACGCTGTTATCTTAACAACC	complex	gcn5	hyrogen peroxide
MGP17		7603	T	A		AAGTAAAGAATTGCATCCAT	GCGCTCTTTCCCGACGAGAG	substitution	gcn5	hyrogen peroxide
MGP18		7800	G	T		CCACACCTCTGACCAACGCC	GCCCAGTGGGCGCTCTTATA	substitution	gcn5	hyrogen peroxide
MGP19		7800	G	A		CCACACCTCTGACCAACGCC	GCCCAGTGGGCGCTCTTATA	substitution	gcn5	hyrogen peroxide
MGP20		8002	T	A		AATCACTTTTGCCCTGGAAC	TAGTGTAGTTGGCCAAGTCA	substitution	gcn5	hyrogen peroxide
MGP21		7738	C	A		AAGACATATTGGTATGATTG	CCTTGGTGGTACTATTGGTA	substitution	gcn5	hyrogen peroxide
MGP22		8847	-	TTT	`+3	GCTTTTTTGCATGGTTATTT	ATCTCAATCTCGCACATCAG	insertion	gcn5	hyrogen peroxide
MGP23		7869	G	A		ATTCTGTCACGCAGTCCTTG	GCGAAATGGCTACATTCATC	substitution	gcn5	hyrogen peroxide
MGP24		8109	A	-	`-1	TAATGAACTTGTTCCCTGTC	TATTACGGTGAATTCGAGTT	deletion	gcn5	hyrogen peroxide
MGP25		7744	G	A		TATTGGTATGATTGCCCTTG	TGGTACTATTGGTACAGGTC	substitution	gcn5	hyrogen peroxide
MGP26		8347	C	T		TGCCTTCACATTTCAAGGTA	TGAACTAGTTGGTATCACTG	substitution	gcn5	hyrogen peroxide
MGP27		8617	C	T		AACAACCATTATCTCTGCCG	AAATTCAAATATTTACGTTG	substitution	gcn5	hyrogen peroxide
MGP28		8758	C	A		GCTGCATTTGGCGCTTTGG	TTACATGGAGACATCTACTG	substitution	gcn5	hyrogen peroxide
MGP29		8964	`-aT -	TaA		CTTATTATGCGGCCACATTT	GACGATCATTATCATTATTC	complex	gcn5	hyrogen peroxide
MGP30		7989	T	G		GGTTTTCTTGGGCAATCACT	TTGCCCTGGAACTTAGTGTA	substitution	gcn5	hyrogen peroxide
MGP31		8077	T	-	`-1	ATGGATTAGTATTTTTTGGG	AATTATCACAATAATGAACT	deletion	gcn5	hyrogen peroxide
MGP32		8171	TC	-	`-2	GTTTTAGCCATTATCGGGTT	TAATATACTGTTTTTGTATG	deletion	gcn5	hyrogen peroxide
MOP1		8796	G	T		CTGGTGGTGACAAAGTTTTC	AATGGCTATTAAATATCACT	substitution	ogg1	hyrogen peroxide
MOP2		8748	G	T		TTTTCGTTACTGCTGCATTT	GCGCTTTGGCTTACATGGAG	substitution	ogg1	hyrogen peroxide
MOP3		8727	G	T		GTGGTGTTCCATACATTGCA	TTTTCGTTACTGCTGCATTT	substitution	ogg1	hyrogen peroxide
MOP4		8421	G	T		CAAGAGCCATCAAAAAAGTT	TTTTCCGTATCTTAACCTTC	substitution	ogg1	hyrogen peroxide
MOP5		8127	G	A		TCAAATATTACGGTGAATTC	AGTTCTGGGTCGCTTCCATC	substitution	ogg1	hyrogen peroxide
MOP6		8516	C	A		CTAACACAATCTACTTCCTA	GTTTCTACTTCTCCCTTTAT	substitution	ogg1	hyrogen peroxide
MOP7		7845	G	C		ATTTATTTATGGGTTCTTTG	CATATTCTGTCACGCAGTCC	substitution	ogg1	hyrogen peroxide
MOP8		7713	A	-	`-1	CTGAAGTGAAGAGAGAGCTT	GCAAAGACATATTGGTATGA	deletion	ogg1	hyrogen peroxide
MOP9		8343	G	A		ACGCTGCCTTCACATTTCAA	GTACTGAACTAGTTGGTATC	substitution	ogg1	hyrogen peroxide
MOP10		8121	G	T		TCCCTGTCAAATATTACGGT	AATTCGAGTTCTGGGTCGCT	substitution	ogg1	hyrogen peroxide
MOP11		7987	C	A		TTGGTTTTCTTGGGCAATCA	TTTTGCCCTGGAACTTAGTG	substitution	ogg1	hyrogen peroxide
MOP12		8820	G	T		GGCTATTAAATATCACTGGT	TTGCAGGCTTTTTTGCATGG	substitution	ogg1	hyrogen peroxide
MOP13		8933	G	T		CCATTTAGAGCTAAATTAAT	CCCGGCTTGGCTTATTATGC	substitution	ogg1	hyrogen peroxide
MOP14		8118	G	T		TGTTCCCTGTCAAATATTAC	GTGAATTCGAGTTCTGGGTC	substitution	ogg1	hyrogen peroxide
MOP15		8633	C	G		GCCGCAAATTCAAATATTTA	GTTGGTTCCCGTATTTTATT	substitution	ogg1	hyrogen peroxide
MOP16		8644	G	T		AAATATTTACGTTGGTTCCC	TATTTTATTTGGTCTATCAA	substitution	ogg1	hyrogen peroxide
MOP17		8340	C	T		TTAACGCTGCCTTCACATTT	AAGGTACTGAACTAGTTGGT	substitution	ogg1	hyrogen peroxide
MOP18		8577	AT	-	`-2	GTACAAAGGTTTTGCCACAT	CTTCAACGCTGTTATCTTAA	substitution	ogg1	hyrogen peroxide
MOP19		8933	G	T		CCATTTAGAGCTAAATTAAT	CCCGGCTTGGCTTATTATGC	substitution	ogg1	hyrogen peroxide
MOP20		7722	C	A		AGAGAGAGCTTAAGCAAAGA	ATATTGGTATGATTGCCCTT	substitution	ogg1	hyrogen peroxide
MOP21		8286	G	T		TAATATCTAAGGATAAAAAC	AAGGGAGGTTCTTAGGTTGG	substitution	ogg1	hyrogen peroxide
MOP22		7482	G	T		AAGAAGACGCCGACATAGAG	AGAAGCATATGTACAATGAG	substitution	ogg1	hyrogen peroxide
MOP23		8935	C	T		ATTTAGAGCTAAATTAATGC	CGGCTTGGCTTATTATGCGG	substitution	ogg1	hyrogen peroxide
MOP24		7733	G	C		AAGCAAAGACATATTGGTAT	ATTGCCCTTGGTGGTACTAT	substitution	ogg1	hyrogen peroxide
MOP25		8421	G	T		CAAGAGCCATCAAAAAAGTT	TTTTCCGTATCTTAACCTTC	substitution	ogg1	hyrogen peroxide
MOP26		7849	AT	-	`-2	ATTTATGGGTTCTTTGGCAT	TCTGTCACGCAGTCCTTGGG	deletion	ogg1	hyrogen peroxide
MOP27		7707	G	T		AGAACGCTGAAGTGAAGAGA	AGCTTAAGCAAAGACATATT	substitution	ogg1	hyrogen peroxide
MOP28		8421	G	T		CAAGAGCCATCAAAAAAGTT	TTTTCCGTATCTTAACCTTC	substitution	ogg1	hyrogen peroxide
MOP29		8385	C	A		CTGCTGGTGAAGCTGCAAAC	CCAGAAAATCCGTTCCAAGA	substitution	ogg1	hyrogen peroxide
MOP30		9137	C	-	`-1	GGAGATGTCGACATCGATTC	GATAGAAGAGACATTGAGGC	deletion	ogg1	hyrogen peroxide
MOP31		8343	G	T		ACGCTGCC-TTCACATTTCAA	GTACTGAACTAGTTGGTATC	substitution	ogg1	hyrogen peroxide
MOP32		7933	C	T		GTTCTCACAAAGATTCCTTT	TCCAGCATTTGGTGCGGCCA	substitution	ogg1	hyrogen peroxide
MOP33		8121	G	T		TCCCTGTCAAATATTACGGT	AATTCGAGTTCTGGGTCGCT	substitution	ogg1	hyrogen peroxide
MOP34		8933	G	T		CCATTTAGAGCTAAATTAAT	CCCGGCTTGGCTTATTATGC	substitution	ogg1	hyrogen peroxide
MOP35		8473	T	A		TCTATTATTCATTGGACTTT	AGTTCCATACAATGACCCTA	substitution	ogg1	hyrogen peroxide
MOP36		7903	C	T		ATTCATCCCTGTTACATCCT	TTTCACAGTGTTCTCACAAA	substitution	ogg1	hyrogen peroxide
MOP37		8421	G	T		CAAGAGCCATCAAAAAAGTT	TTTTCCGTATCTTAACCTTC	substitution	ogg1	hyrogen peroxide
MOP39		7967	T	A		GCGGCCAATGGTTACATGTA	TGGTTTTCTTGGGCAATCAC	substitution	ogg1	hyrogen peroxide
MOP40		7801	G	T		CACACCTCTGACCAACGCCG	CCCAGTGGGCGCTCTTATAT	substitution	ogg1	hyrogen peroxide
			Mutans	Mutations	Closely spaced
			30	167	13

## Sheet: ssDNA mutations
mutant number	mutated gene	Reference position	WT base(s)	mutant base(s)	deletion/insertion	5′ flanking sequence	3′ flanking sequence	type of mutation	Strain genotype	Experimental condition
PPW1	CAN	7747	G	A		TGGTATGATTGCCCTTGGTG	TACTATTGGTACAGGTCTTT	substitution	wild type	hydrogen peroxide
	CAN	9010	A	G		TTTCACGGCTTTTGCACCAA	ATTCAATGGTGTTAGCTTTG	substitution	wild type	hydrogen peroxide
	ADE	3644	T	C		CTTTTCCAATCCTCTTGATA	CGAAAAACTAGCTGAAAAAT	substitution	wild type	hydrogen peroxide
	ADE	3682	G	C		AATGTGATGTGCTAACGATT	AGATTGAGCATGTTGATGTT	substitution	wild type	hydrogen peroxide
PPW2	CAN	8074	G	A		GGCATGGATTAGTATTTTTT	GGTAATTATCACAATAATGA	substitution	wild type	hydrogen peroxide
	ADE	4473	C	A		GATAAAGAGCTAGAAACTTG	GAAAGAGCATTGGCGACTCC	substitution	wild type	hydrogen peroxide
PPW3	CAN	7826	T	A		GTGGGCGCTCTTATATCATA	TTATTTATGGGTTCTTTGGC	substitution	wild type	hydrogen peroxide
	ADE	4946	T	A		GCCCGTAAAAGGTTCTTGTC	AGATGGAGTAGATTCTTTAC	substitution	wild type	hydrogen peroxide
PPW4	CAN	7945	G	T		ATTCCTTTCTCCAGCATTTG	TGCGGCCAATGGTTACATGT	substitution	wild type	hydrogen peroxide
	ADE	4985	C	A		ACATTCAATTGTGCAAATGC	TAGAGGTGTTCCAGTAGCTA	substitution	wild type	hydrogen peroxide
PPW5	5'LYS	9680	T	C		AACACATTAATTGTTGTTTT	CCTTCGGCACTATTAGGTTC	substitution	wild type	hydrogen peroxide
	CAN	8134	G	A		TTACGGTGAATTCGAGTTCT	GGTCGCTTCCATCAAAGTTT	substitution	wild type	hydrogen peroxide
	ADE	4286	G	C		TATTAACGAAATTGCCCCAA	GCCTCACAACTCTGGACATT	substitution	wild type	hydrogen peroxide
	ADE	4702	GA	AT		TTGGAATCATCATGGGATCA	CTCTGACTTGCCGGTAATGT	complex	wild type	hydrogen peroxide
PPW6	CAN	7744	G	A		TATTGGTATGATTGCCCTTG	TGGTACTATTGGTACAGGTC	substitution	wild type	hydrogen peroxide
	ADE	4273	G	A		CAGGGGAATTGCTTATTAAC	AAATTGCCCCAAGGCCTCAC	substitution	wild type	hydrogen peroxide
PPW7	CAN	8166	G	A		TCAAAGTTTTAGCCATTATC	GGTTTCTAATATACTGTTTT	substitution	wild type	hydrogen peroxide
	URA	5957	C	A		AAAATCTTTGTCGCTCTTCG	AATGTCAACAGTACCCTTAG	substitution	wild type	hydrogen peroxide
	ADE	3912	G	C		GGTTTTCCATTCGTCTTGAA	TCGAGGACTTTGGCATACGA	substitution	wild type	hydrogen peroxide
PPW8	ADE	4865	G	A		AACAATTATCGCTGGAGCTG	TGGGGCTGCTCACTTGCCAG	substitution	wild type	hydrogen peroxide
PPW9	CAN	9061	T	A		TATCTCTGTTTTCCTGTTCT	AGCTGTTTGGATCTTATTTC	substitution	wild type	hydrogen peroxide
	ADE	3688	G	A		ATGTGCTAACGATTGAGATT	AGCATGTTGATGTTCCTACA	substitution	wild type	hydrogen peroxide
PPW10	5'LYS	10730	G	A		ACATAAATCTCACCTATTTC	CCAATACCACATATTTGAGT	substitution	wild type	hydrogen peroxide
	CAN	8929	T	A		GTTACCATTTAGAGCTAAAT	AATGCCCGGCTTGGCTTATT	substitution	wild type	hydrogen peroxide
	ADE	4996	C	A		TGCAAATGCCTAGAGGTGTT	CAGTAGCTACCGTCGCTATT	substitution	wild type	hydrogen peroxide
PPW11	CAN	7677	G	A		GCATAGGTGATGAAGATGAA	GAGAAGTACAGAACGCTGAA	substitution	wild type	hydrogen peroxide
	CAN	7836	G	C		TTATATCATATTTATTTATG	GTTCTTTGGCATATTCTGTC	substitution	wild type	hydrogen peroxide
	ADE	3807	A	G		TATATTCAAAAAGAGCATTT	ATCAAAAATGGTATAGCAGT	substitution	wild type	hydrogen peroxide
	ADE	4234	G	C		GTTGTGGTATATTTGGTGTG	AAATGTTCTATTTAGAAACA	substitution	wild type	hydrogen peroxide
PPW12	CAN	8104	C	A		CACAATAATGAACTTGTTCC	TGTCAAATATTACGGTGAAT	substitution	wild type	hydrogen peroxide
	ADE	4873	G	A		TCGCTGGAGCTGGTGGGGCT	CTCACTTGCCAGGTATGGTG	substitution	wild type	hydrogen peroxide
PPW13	CAN	8033	G	A		GGCCAAGTCATTCAATTTTG	ACGTACAAAGTTCCACTGGC	substitution	wild type	hydrogen peroxide
	ADE	4021	TgggC	AgggG		GTCCTTTGTACGCCGAAAAA	ACCATTTACTAAAGAATTAG	complex	wild type	hydrogen peroxide
PPW14	5'LYS	11383	G	A		TGTTCTGGTGTCTTTGTAGT	ATCATATGGAGCCAAGACAT	substitution	wild type	hydrogen peroxide
	CAN	7747	G	T		TGGTATGATTGCCCTTGGTG	TACTATTGGTACAGGTCTTT	substitution	wild type	hydrogen peroxide
	ADE	3503	G	A		AGTTGGTATATTAGGAGGGG	ACAATTGGGACGTATGATTG	substitution	wild type	hydrogen peroxide
	ADE	3914	C	G		TTTTCCATTCGTCTTGAAGT	GAGGACTTTGGCATACGATG	substitution	wild type	hydrogen peroxide
PPW15	5'LYS	10734	A	C		AAATCTCACCTATTTCGCCA	TACCACATATTTGAGTACGA	substitution	wild type	hydrogen peroxide
	CAN	8015	C	-	-1	CTGGAACTTAGTGTAGTTGG	AAGTCATTCAATTTTGGACG	deletion	wild type	hydrogen peroxide
	ADE	3512	G	T		ATTAGGAGGGGGACAATTGG	ACGTATGATTGTTGAGGCAG	substitution	wild type	hydrogen peroxide
PPW16	CAN	8107	T	A		AATAATGAACTTGTTCCCTG	CAAATATTACGGTGAATTCG	substitution	wild type	hydrogen peroxide
	URA	5989	G	A		TACCCTTAGTATATTCTCCA	TAGATAGGGAGCCCTTGCAT	substitution	wild type	hydrogen peroxide
	ADE	4133	G	A		GGACAATATTTGTGACTTAT	TTATGCGCCTGCTAGAGTTC	substitution	wild type	hydrogen peroxide
PPW17	CAN	7979	G	A		TACATGTATTGGTTTTCTTG	GCAATCACTTTTGCCCTGGA	substitution	wild type	hydrogen peroxide
	ADE	4983	G	C		TTACATTCAATTGTGCAAAT	CCTAGAGGTGTTCCAGTAGC	substitution	wild type	hydrogen peroxide
PPW18	CAN	8380	C	-	-1	TATCACTGCTGGTGAAGCTG	AAACCCCAGAAAATCCGTTC	deletion	wild type	hydrogen peroxide
	ADE	3505	C	G		TTGGTATATTAGGAGGGGGA	AATTGGGACGTATGATTGTT	substitution	wild type	hydrogen peroxide
PPW19	CAN	8466	G	A		TTGGCTCTCTATTATTCATT	GACTTTTAGTTCCATACAAT	substitution	wild type	hydrogen peroxide
	ADE	4964	T	C		TCTAGATGGAGTAGATTCTT	ACATTCAATTGTGCAAATGC	substitution	wild type	hydrogen peroxide
PPW20	5'LYS	10782	AC	GG		TGTTAACAACTAGTAGCTGA	GTTCAACATACCTTTACCAG	complex	wild type	hydrogen peroxide
	CAN	7632	G	T		TCCCGACGAGAGTAAATGGC	AGGATACGTTCTCTATGGAG	substitution	wild type	hydrogen peroxide
	CAN	7523	C	A		CCGGTCACAACCCTCTTTCA	GACGTTGAAGCTTCACAAAC	substitution	wild type	hydrogen peroxide
	ADE	4684	G	A		CAATGGTCAAACCATTGGTT	GAATCATCATGGGATCAGAC	substitution	wild type	hydrogen peroxide
PPW21	CAN	7969	G	A		GGCCAATGGTTACATGTATT	GTTTTCTTGGGCAATCACTT	substitution	wild type	hydrogen peroxide
	GAP (Ade promoter)	3300	G	C		TGTTGCATGGCTACGAACCG	GTAATACTAAGTGATTGACT	substitution	wild type	hydrogen peroxide
PPW22	CAN	8941	T	A		AGCTAAATTAATGCCCGGCT	GGCTTATTATGCGGCCACAT	substitution	wild type	hydrogen peroxide
	ADE	3488	G	A		TATGGATTCTAGAACAGTTG	TATATTAGGAGGGGGACAAT	substitution	wild type	hydrogen peroxide
PPW23	CAN	8349	G	A		CCTTCACATTTCAAGGTACT	AACTAGTTGGTATCACTGCT	substitution	wild type	hydrogen peroxide
	GAP (Ade promoter)	3301	G	A		GTTGCATGGCTACGAACCGG	TAATACTAAGTGATTGACTC	substitution	wild type	hydrogen peroxide
PPW24	CAN	8121	G	A		TCCCTGTCAAATATTACGGT	AATTCGAGTTCTGGGTCGCT	substitution	wild type	hydrogen peroxide
	URA	6157	T	A		TTCTGTATACACCCGCAGAG	ACTGCAATTTGACTGTACTA	substitution	wild type	hydrogen peroxide
	ADE	3510	G	T		ATATTAGGAGGGGGACAATT	GGACGTATGATTGTTGAGGC	substitution	wild type	hydrogen peroxide
PPW25	CAN	7561	C	A		AACACACCACAGACGTGGGT	AATACCATTAAAAGATGAGA	substitution	wild type	hydrogen peroxide
	ADE	4273	G	A		CAGGGGAATTGCTTATTAAC	AAATTGCCCCAAGGCCTCAC	substitution	wild type	hydrogen peroxide
PPW26	CAN	8075	G	A		GCATGGATTAGTATTTTTTG	GTAATTATCACAATAATGAA	substitution	wild type	hydrogen peroxide
	ADE	4564	G	C		TAGGTCACATAAATATTATT	CCTCCAGTATGGCGGAATGT	substitution	wild type	hydrogen peroxide
PPW27	CAN	7944	G	C		GATTCCTTTCTCCAGCATTT	GTGCGGCCAATGGTTACATG	substitution	wild type	hydrogen peroxide
	URA	5987	C	A		AGTACCCTTAGTATATTCTC	AGTAGATAGGGAGCCCTTGC	substitution	wild type	hydrogen peroxide
	ADE	4957	G	A		GTTCTTGTCTAGATGGAGTA	ATTCTTTACATTCAATTGTG	substitution	wild type	hydrogen peroxide
PPW28	CAN	8032	G	A		TGGCCAAGTCATTCAATTTT	GACGTACAAAGTTCCACTGG	substitution	wild type	hydrogen peroxide
	ADE	4274	A	G		AGGGGAATTGCTTATTAACG	AATTGCCCCAAGGCCTCACA	substitution	wild type	hydrogen peroxide
	3'LYS	2594	T	A		CGTGTAAAGTATACAAGTAG	CTTTGAATAATATTCTTGGG	substitution	wild type	hydrogen peroxide
PPW29	CAN	7998	G	A		GGGCAATCACTTTTGCCCTG	AACTTAGTGTAGTTGGCCAA	substitution	wild type	hydrogen peroxide
	ADE	4784	C	G		TGAAGTGACAATAGTCTCTG	TCATAGAACTCCACATAGGA	substitution	wild type	hydrogen peroxide
PPW30	CAN	7978	G	A		TTACATGTATTGGTTTTCTT	GGCAATCACTTTTGCCCTGG	substitution	wild type	hydrogen peroxide
	ADE	3682	G	A		AATGTGATGTGCTAACGATT	AGATTGAGCATGTTGATGTT	substitution	wild type	hydrogen peroxide
PPW31	5'LYS	11499	T	A		TCTCCAATTCATCATTGATG	AATCTTCTACTAGTTGATCC	substitution	wild type	hydrogen peroxide
	CAN	8116	A	G		CTTGTTCCCTGTCAAATATT	CGGTGAATTCGAGTTCTGGG	substitution	wild type	hydrogen peroxide
	CAN	8999	T	A		ATTATTCAAGGTTTCACGGC	TTTGCACCAAAATTCAATGG	substitution	wild type	hydrogen peroxide
	ADE	3931	G	C		AGTCGAGGACTTTGGCATAC	ATGGAAGAGGTAACTTCGTT	substitution	wild type	hydrogen peroxide
PPW32	CAN	8370	G	T		AACTAGTTGGTATCACTGCT	GTGAAGCTGCAAACCCCAGA	substitution	wild type	hydrogen peroxide
	ADE	4522	G	T		CAGTGTACTTATATGGAAAA	AGTCTAGACCTAACAGAAAA	substitution	wild type	hydrogen peroxide
PPW33	CAN	8107	T	A		AATAATGAACTTGTTCCCTG	CAAATATTACGGTGAATTCG	substitution	wild type	hydrogen peroxide
	ADE	3911	A	T		GGGTTTTCCATTCGTCTTGA	GTCGAGGACTTTGGCATACG	substitution	wild type	hydrogen peroxide
	3'LYS	2882	T	C		CTGCACGTCTAATGATGTAC	CAGCAGCCCATTTGGACTGA	substitution	wild type	hydrogen peroxide
PPW35	CAN	8656	G	A		TGGTTCCCGTATTTTATTTG	TCTATCAAAGAACAAGTTGG	substitution	wild type	hydrogen peroxide
	ADE	3899	C	A		TGGAAGAGATTTGGGTTTTC	ATTCGTCTTGAAGTCGAGGA	substitution	wild type	hydrogen peroxide
	ADE	4334	A	G		TGATGCTTGCGTCACTTCTC	ATTTGAAGCTCATTTGAGAT	substitution	wild type	hydrogen peroxide
	3'LYS	2453	T	C		CTTTGGTACTTTCAGGTAAG	TGTCTAAGACCATGTGTAGC	substitution	wild type	hydrogen peroxide
PPW36	CAN	7961	C	A		TTTGGTGCGGCCAATGGTTA	ATGTATTGGTTTTCTTGGGC	substitution	wild type	hydrogen peroxide
	ADE	4757	T	A		GGTTTTAAAAGATTTTGGCG	TCCATTTGAAGTGACAATAG	substitution	wild type	hydrogen peroxide
	3'LYS	2360	G	C		GAGTAACACCTATTCCATTA	ACCAATCAACACCTGTCCAT	substitution	wild type	hydrogen peroxide
PPW37	CAN	8129	G	T		AAATATTACGGTGAATTCGA	TTCTGGGTCGCTTCCATCAA	substitution	wild type	hydrogen peroxide
	ADE	4684	G	A		CAATGGTCAAACCATTGGTT	GAATCATCATGGGATCAGAC	substitution	wild type	hydrogen peroxide
PPW38	CAN	8147	C	A		GAGTTCTGGGTCGCTTCCAT	AAAGTTTTAGCCATTATCGG	substitution	wild type	hydrogen peroxide
	CAN	8340	C	A		TTAACGCTGCCTTCACATTT	AAGGTACTGAACTAGTTGGT	substitution	wild type	hydrogen peroxide
	ADE	4218	T	A		ATCAAATCTTTTCCCGGTTG	GGTATATTTGGTGTGGAAAT	substitution	wild type	hydrogen peroxide
PPW39	CAN	7692	GCTGAAGTGA-	ACTGAAGTGAG		ATGAAGGAGAAGTACAGAAC	AGAGAGAGCTTAAGCAAAGA	complex	wild type	hydrogen peroxide
	ADE	4579	G	T		TTATTGCCTCCAGTATGGCG	AATGTGAACAAAGGCTGAAC	substitution	wild type	hydrogen peroxide
	3'LYS	2282	G	A		GAAGTTTGTCATTATGAGTT	GTGGAGGTAAAAATCCAACC	substitution	wild type	hydrogen peroxide
PPW40	CAN	8104	C	A		CACAATAATGAACTTGTTCC	TGTCAAATATTACGGTGAAT	substitution	wild type	hydrogen peroxide
	ADE	4286	G	T		TATTAACGAAATTGCCCCAA	GCCTCACAACTCTGGACATT	substitution	wild type	hydrogen peroxide
PPW41	CAN	8306	G	A		CGAAGGGAGGTTCTTAGGTT	GTTTCCTCTTTGATTAACGC	substitution	wild type	hydrogen peroxide
	ADE	4936	G	A		TCATCGGTGTGCCCGTAAAA	GTTCTTGTCTAGATGGAGTA	substitution	wild type	hydrogen peroxide
	3'LYS	3485	T	A		AAGTATGGATTCTAGAACAG	TGGTATATTAGGAGGGGGAC	substitution	wild type	hydrogen peroxide
PPW42	CAN	8119	G	T		GTTCCCTGTCAAATATTACG	TGAATTCGAGTTCTGGGTCG	substitution	wild type	hydrogen peroxide
	ADE	3511	G	A		TATTAGGAGGGGGACAATTG	GACGTATGATTGTTGAGGCA	substitution	wild type	hydrogen peroxide
PPW43	CAN	8254	G	A		TTGGAGAAACCCAGGTGCCT	GGGTCCAGGTATAATATCTA	substitution	wild type	hydrogen peroxide
	ADE	4303	CA--	AATT		CAAGGCCTCACAACTCTGGA	TTATACCATTGATGCTTGCG	complex	wild type	hydrogen peroxide
PPW44	CAN	7650	G	T		GCGAGGATACGTTCTCTATG	AGGATGGCATAGGTGATGAA	substitution	wild type	hydrogen peroxide
	ADE	3682	G	A		AATGTGATGTGCTAACGATT	AGATTGAGCATGTTGATGTT	substitution	wild type	hydrogen peroxide
PPW45	CAN	7835	G	-	-1	CTTATATCATATTTATTTAT	TTCTTTGGCATATTCTGTCA	deletion	wild type	hydrogen peroxide
	ADE	4951	G	A		TAAAAGGTTCTTGTCTAGAT	GAGTAGATTCTTTACATTCA	substitution	wild type	hydrogen peroxide
PPW46	CAN	7705	G	A		ACAGAACGCTGAAGTGAAGA	AGAGCTTAAGCAAAGACATA	substitution	wild type	hydrogen peroxide
	ADE	4301	G	A		CCCAAGGCCTCACAACTCTG	ACATTATACCATTGATGCTT	substitution	wild type	hydrogen peroxide
PPW101	CAN	8379	G	C		GTATCACTGCTGGTGAAGCT	CAAACCCCAGAAAATCCGTT	substitution	wild type	hydrogen peroxide
	ADE	4185	G	A		CAACTTAAGGCGAAGTTGTT	GCAGAAAATGCAATCAAATC	substitution	wild type	hydrogen peroxide
	ADE	4921	G	A		TGACACCACTTCCTGTCATC	GTGTGCCCGTAAAAGGTTCT	substitution	wild type	hydrogen peroxide
PPW102	CAN	8166	G	A		TCAAAGTTTTAGCCATTATC	GGTTTCTAATATACTGTTTT	substitution	wild type	hydrogen peroxide
	ADE	4286	G	A		TATTAACGAAATTGCCCCAA	GCCTCACAACTCTGGACATT	substitution	wild type	hydrogen peroxide
PPW103	5'LYS	10372	T	A		TGTGATCAATGTTGGCTCAT	GTCGGCATTTTTGCGAACTA	substitution	wild type	hydrogen peroxide
	CAN	7756	G	T		TGCCCTTGGTGGTACTATTG	TACAGGTCTTTTCATTGGTT	substitution	wild type	hydrogen peroxide
	CAN	9002	T	A		ATTCAAGGTTTCACGGCTTT	GCACCAAAATTCAATGGTGT	substitution	wild type	hydrogen peroxide
	ADE	3485	T	A		AAGTATGGATTCTAGAACAG	TGGTATATTAGGAGGGGGAC	substitution	wild type	hydrogen peroxide
	3LGAP	2687	G	C		ACGTAGCAACAACAACACGA	CAACATGATCTACTGGAACC	substitution	wild type	hydrogen peroxide
PPW104	CAN	8060	G	A		AAAGTTCCACTGGCGGCATG	ATTAGTATTTTTTGGGTAAT	substitution	wild type	hydrogen peroxide
	ADE	4289	C	A		TAACGAAATTGCCCCAAGGC	TCACAACTCTGGACATTATA	substitution	wild type	hydrogen peroxide
	ADE	3554	C	G		AAACAGGCTCAACATTAAGA	GGTAATACTAGATGCTGAAA	substitution	wild type	hydrogen peroxide
PPW106	CAN	7716	C--AAA	AAAAAA		AAGTGAAGAGAGAGCTTAAG	GACATATTGGTATGATTGCC	complex	wild type	hydrogen peroxide
	URA	5557	T	A		CAAATGCAGCTTCTTCATCC	TGCGCATCTGTGCGGTATTT	substitution	wild type	hydrogen peroxide
	ADE	4274	A	G		AGGGGAATTGCTTATTAACG	AATTGCCCCAAGGCCTCACA	substitution	wild type	hydrogen peroxide
PPR91	5'LYS	10425	G	A		CTCTTACCAATGGATGTTGG	AAATGTGCGTATCTATTTCT	substitution	rtt109	hydrogen peroxide
	CAN	8823	G	C		TATTAAATATCACTGGTGTT	CAGGCTTTTTTGCATGGTTA	substitution	rtt109	hydrogen peroxide
	URA	5731	T	C		CTTTTCTGTAACGTTCACCC	CTACCTTAGCATCCCTTCCC	substitution	rtt109	hydrogen peroxide
	ADE	4546	G	C		CTAGACCTAACAGAAAAGTA	GTCACATAAATATTATTGCC	substitution	rtt109	hydrogen peroxide
PPR93	CAN	7652	G	A		GAGGATACGTTCTCTATGGA	GATGGCATAGGTGATGAAGA	substitution	rtt109	hydrogen peroxide
	CAN	7722	C	T		AGAGAGAGCTTAAGCAAAGA	ATATTGGTATGATTGCCCTT	substitution	rtt109	hydrogen peroxide
	CAN	7945	G	-	-1	GATTCCTTTCTCCAGCATTT	GTGCGGCCAATGGTTACATG	deletion	rtt109	hydrogen peroxide
	URA	5862	A	G		CCCTTGTCATCTAAACCCAC	CCGGGTGTCATAATCAACCA	substitution	rtt109	hydrogen peroxide
	ADE	4897	G	C		ACTTGCCAGGTATGGTGGCT	CAATGACACCACTTCCTGTC	substitution	rtt109	hydrogen peroxide
PPR94	CAN	8681	T	-	-1	TCAAAGAACAAGTTGGCTCC	AAATTCCTGTCAAGGACCAC	deletion	rtt109	hydrogen peroxide
	ADE	4865	G	A		AACAATTATCGCTGGAGCTG	TGGGGCTGCTCACTTGCCAG	substitution	rtt109	hydrogen peroxide
PPR95	CAN	8059	G	A		CAAAGTTCCACTGGCGGCAT	GATTAGTATTTTTTGGGTAA	substitution	rtt109	hydrogen peroxide
	ADE	3682	G	C		AATGTGATGTGCTAACGATT	AGATTGAGCATGTTGATGTT	substitution	rtt109	hydrogen peroxide
	GAP	3146	A	G		TCAAAGACAGATAAAATTTA	GAGATATTAAATATTAGTGA	substitution	rtt109	hydrogen peroxide
	GAP	3191	A	T		CCGAGAATTTTGTAACACCA	CATAACACTGACATCTTTAA	substitution	rtt109	hydrogen peroxide
PPR96	5'LYS	9733	G	A		TCGAGAGGGGTACGAACTTG	TAGCGTCTCAACCAATTTCT	substitution	rtt109	hydrogen peroxide
	CAN	8075	G	A		GCATGGATTAGTATTTTTTG	GTAATTATCACAATAATGAA	substitution	rtt109	hydrogen peroxide
	ADE	4241	TCT	CCA		TATATTTGGTGTGGAAATGT	ATTTAGAAACAGGGGAATTG	complex	rtt109	hydrogen peroxide
PPR100	CAN	7872	G	T		CTGTCACGCAGTCCTTGGGC	AAATGGCTACATTCATCCCT	substitution	rtt109	hydrogen peroxide
	CAN	9067	T	A		TGTTTTCCTGTTCTTAGCTG	TTGGATCTTATTTCAATGCA	substitution	rtt109	hydrogen peroxide
	URA	6078	G	T		TCTGCCGCCTGCTTCAAACC	CTAACAATACCTGGACCCAC	substitution	rtt109	hydrogen peroxide
	ADE	5011	G	A		GTGTTCCAGTAGCTACCGTC	CTATTAATAATAGTACGAAC	substitution	rtt109	hydrogen peroxide
PPR101	CAN	8250	G	A		GTTATTGGAGAAACCCAGGT	CCTGGGGTCCAGGTATAATA	substitution	rtt109	hydrogen peroxide
	CAN	8643	C	A		CAAATATTTACGTTGGTTCC	GTATTTTATTTGGTCTATCA	substitution	rtt109	hydrogen peroxide
	ADE	4700	C	A		GGTTGGAATCATCATGGGAT	AGACTCTGACTTGCCGGTAA	substitution	rtt109	hydrogen peroxide
PPR102	CAN	7872	G	-		CTGTCACGCAGTCCTTGGGC	AAATGGCTACATTCATCCCT	deletion	rtt109	hydrogen peroxide
	ADE	3911	A	C		GGGTTTTCCATTCGTCTTGA	GTCGAGGACTTTGGCATACG	substitution	rtt109	hydrogen peroxide
PPR103	CAN	7987	C	A		TTGGTTTTCTTGGGCAATCA	TTTTGCCCTGGAACTTAGTG	substitution	rtt109	hydrogen peroxide
	URA	6258	C	T		TTTAGCGGCTTAACTGTGCC	TCCATGGAAAAATCAGTCAA	substitution	rtt109	hydrogen peroxide
	ADE	3683	A	G		ATGTGATGTGCTAACGATTG	GATTGAGCATGTTGATGTTC	substitution	rtt109	hydrogen peroxide
PPR104	CAN	7338	A	G		ACAGAAATATATAAGTTACT	TTATACTTATAGTTGGATCC	substitution	rtt109	hydrogen peroxide
	CAN	7747	G	A		TGGTATGATTGCCCTTGGTG	TACTATTGGTACAGGTCTTT	substitution	rtt109	hydrogen peroxide
	ADE	3503	G	A		AGTTGGTATATTAGGAGGGG	ACAATTGGGACGTATGATTG	substitution	rtt109	hydrogen peroxide
	ADE	4461	G	C		AAACATACAAAAGATAAAGA	CTAGAAACTTGCGAAAGAGC	substitution	rtt109	hydrogen peroxide
PPR105	CAN	7764	C	A		GTGGTACTATTGGTACAGGT	TTTTCATTGGTTTATCCACA	substitution	rtt109	hydrogen peroxide
	ADE	4187	C	A		ACTTAAGGCGAAGTTGTTGG	AGAAAATGCAATCAAATCTT	substitution	rtt109	hydrogen peroxide
	ADE	4373	T	A		ATCAATATTGGATTTGCCAA	GCCAAAGAATTTCACATCTT	substitution	rtt109	hydrogen peroxide
PPR115	5'LYS	9913	A	T		AACTTGCAGCTTTTTCTTTA	GGTAAAAATCATTTTGGTAG	substitution	rtt109	hydrogen peroxide
	CAN	8556	G	A		ATTATTGCTATTGAGAACTC	GTACAAAGGTTTTGCCACAT	substitution	rtt109	hydrogen peroxide
	CAN	8698	C	-	-1	TCCTAAATTCCTGTCAAGGA	CACCAAAGGTGGTGTTCCAT	deletion	rtt109	hydrogen peroxide
	ADE	4838	G	T		TATTTCCGCAAGCAAGCGTG	AATTAAAACAATTATCGCTG	substitution	rtt109	hydrogen peroxide
PPR119	CAN	7872	G	A		CTGTCACGCAGTCCTTGGGC	AAATGGCTACATTCATCCCT	substitution	rtt109	hydrogen peroxide
	CAN	7991	T	C		TTTTCTTGGGCAATCACTTT	GCCCTGGAACTTAGTGTAGT	substitution	rtt109	hydrogen peroxide
	URA	6536	A	G		TAAGAATACTGGGCAATTTC	TGTTTCTTCAACACTACATA	substitution	rtt109	hydrogen peroxide
	ADE	4936	G	C		TCATCGGTGTGCCCGTAAAA	GTTCTTGTCTAGATGGAGTA	substitution	rtt109	hydrogen peroxide
PPR121	CAN	8344	G	T		CGCTGCCTTCACATTTCAAG	TACTGAACTAGTTGGTATCA	substitution	rtt109	hydrogen peroxide
	ADE	4796	C	A		AGTCTCTGCTCATAGAACTC	ACATAGGATGTCAGCATATG	substitution	rtt109	hydrogen peroxide
PPR123	CAN	8755	T	A		TACTGCTGCATTTGGCGCTT	GGCTTACATGGAGACATCTA	substitution	rtt109	hydrogen peroxide
	ADE	4461	GCTAGAAACTTGC	TCTAGAAACTTGA		AAACATACAAAAGATAAAGA	GAAAGAGCATTGGCGACTCC	complex	rtt109	hydrogen peroxide
PPR125	CAN	7744	G	A		TATTGGTATGATTGCCCTTG	TGGTACTATTGGTACAGGTC	substitution	rtt109	hydrogen peroxide
	URA	5797	G	C		TAATAATGTCAGATCCTGTA	AGACCACATCATCCACGGTT	substitution	rtt109	hydrogen peroxide
	ADE	4859	G	A		AATTAAAACAATTATCGCTG	AGCTGGTGGGGCTGCTCACT	substitution	rtt109	hydrogen peroxide
PPR127	CAN	7987	C	G		TTGGTTTTCTTGGGCAATCA	TTTTGCCCTGGAACTTAGTG	substitution	rtt109	hydrogen peroxide
	ADE	5060	G	A		GTTGGCTGTCAGACTGCTTG	CGCTTATGATTCAAGTTATA	substitution	rtt109	hydrogen peroxide
PPR129	5'LYS	10803	G	T		CGTTCAACATACCTTTACCA	CAGGCATGACATCTTTCAAT	substitution	rtt109	hydrogen peroxide
	CAN	7720	G	C		GAAGAGAGAGCTTAAGCAAA	ACATATTGGTATGATTGCCC	substitution	rtt109	hydrogen peroxide
	ADE	4942	T	C		GTGTGCCCGTAAAAGGTTCT	GTCTAGATGGAGTAGATTCT	substitution	rtt109	hydrogen peroxide
PPR131	CAN	7747	G	A		TGGTATGATTGCCCTTGGTG	TACTATTGGTACAGGTCTTT	substitution	rtt109	hydrogen peroxide
	URA	5931	G	A		TCTCTTTGAGCAATAAAGCC	ATAACAAAATCTTTGTCGCT	substitution	rtt109	hydrogen peroxide
	ADE	4721	T	C		AGACTCTGACTTGCCGGTAA	GTCTGCCGCATGTGCGGTTT	substitution	rtt109	hydrogen peroxide
PPR133	5'LYS	11002	G	A		GAACGCATGATGTAACTTAG	GAATGGTGTAGTAGCTTGGG	substitution	rtt109	hydrogen peroxide
	CAN	7709	G	A		AACGCTGAAGTGAAGAGAGA	CTTAAGCAAAGACATATTGG	substitution	rtt109	hydrogen peroxide
	CAN	8305	G	A		CGAAGGGAGGTTCTTAGGTT	GGTTTCCTCTTTGATTAACG	substitution	rtt109	hydrogen peroxide
	ADE	5043	G	C		AGTACGAACGCTGCGCTGTT	GCTGTCAGACTGCTTGGCGC	substitution	rtt109	hydrogen peroxide
PPR135	CAN	7867	T	A		ATATTCTGTCACGCAGTCCT	GGGCGAAATGGCTACATTCA	substitution	rtt109	hydrogen peroxide
	CAN	9009	A	C		GTTTCACGGCTTTTGCACCA	AATTCAATGGTGTTAGCTTT	substitution	rtt109	hydrogen peroxide
	ADE	4039	G	A		AATGGGCACCATTTACTAAA	AATTAGCAGTCATGATTGTG	substitution	rtt109	hydrogen peroxide
PPR137	CAN	7746	G	A		TTGGTATGATTGCCCTTGGT	GTACTATTGGTACAGGTCTT	substitution	rtt109	hydrogen peroxide
	URA	5769	T	A		CCCTTTGCAAATAGTCCTCT	CCAACAATAATAATGTCAGA	substitution	rtt109	hydrogen peroxide
	ADE	3683	A	G		ATGTGATGTGCTAACGATTG	GATTGAGCATGTTGATGTTC	substitution	rtt109	hydrogen peroxide
PPR139	CAN	8827	G	A		AAATATCACTGGTGTTGCAG	CTTTTTTGCATGGTTATTTA	substitution	rtt109	hydrogen peroxide
	ADE	4236	A	T		TGTGGTATATTTGGTGTGGA	ATGTTCTATTTAGAAACAGG	substitution	rtt109	hydrogen peroxide
PPR141	CAN	8113	A	G		GAACTTGTTCCCTGTCAAAT	TTACGGTGAATTCGAGTTCT	substitution	rtt109	hydrogen peroxide
	CAN	9153	G	A		ATTCCGATAGAAGAGACATT	AGGCAATTGTATGGGAAGAT	substitution	rtt109	hydrogen peroxide
	ADE	3420	C	G		ATCTCTCTTCTAAGTACATC	TACTATAACAATCAAGAAAA	substitution	rtt109	hydrogen peroxide
	ADE	3505	C	A		TTGGTATATTAGGAGGGGGA	AATTGGGACGTATGATTGTT	substitution	rtt109	hydrogen peroxide
	3'LYS	2612	G	C		AGTCTTTGAATAATATTCTT	GGTGACCCGTTACTTGAGCA	substitution	rtt109	hydrogen peroxide
PPR143	CAN	8166	G	A		TCAAAGTTTTAGCCATTATC	GGTTTCTAATATACTGTTTT	substitution	rtt109	hydrogen peroxide
	ADE	4982	A	AA	~+2	TTTACATTCAATTGTGCAAA	TGCCTAGAGGTGTTCCAGTA	insertion	rtt109	hydrogen peroxide
PPR145	CAN	9076	T	A		GTTCTTAGCTGTTTGGATCT	ATTTCAATGCATATTCAGAT	substitution	rtt109	hydrogen peroxide
	ADE	3592	A	G		AAAATTCTCCTGCCAAACAA	TAAGCAACTCCAATGACCAC	substitution	rtt109	hydrogen peroxide
	ADE	4865	G	A		AACAATTATCGCTGGAGCTG	TGGGGCTGCTCACTTGCCAG	substitution	rtt109	hydrogen peroxide
IPR1	CAN	7743	G	C		ATATTGGTATGATTGCCCTT	GTGGTACTATTGGTACAGGT	substitution	rtt109	hydrogen peroxide
	ADE	3402	C	A		GGTGCGTAAAATCGTTGGAT	TCTCTTCTAAGTACATCCTA	substitution	rtt109	hydrogen peroxide
	ADE	3682	G	A		AATGTGATGTGCTAACGATT	AGATTGAGCATGTTGATGTT	substitution	rtt109	hydrogen peroxide
IPR2	CAN	7707	G	T		AGAACGCTGAAGTGAAGAGA	AGCTTAAGCAAAGACATATT	substitution	rtt109	hydrogen peroxide
	ADE	4273	G	A		CAGGGGAATTGCTTATTAAC	AAATTGCCCCAAGGCCTCAC	substitution	rtt109	hydrogen peroxide
IPR3	CAN	8236	G	A		CCCAGTTGGATTCCGTTATT	GAGAAACCCAGGTGCCTGGG	substitution	rtt109	hydrogen peroxide
	ADE	4885	G	T		GTGGGGCTGCTCACTTGCCA	GTATGGTGGCTGCAATGACA	substitution	rtt109	hydrogen peroxide
IPR4	CAN	8749	G	A		TTTCGTTACTGCTGCATTTG	CGCTTTGGCTTACATGGAGA	substitution	rtt109	hydrogen peroxide
	ADE	4859	G	A		AATTAAAACAATTATCGCTG	AGCTGGTGGGGCTGCTCACT	substitution	rtt109	hydrogen peroxide
	3'LYS	2599	G	T		AAAGTATACAAGTAGTCTTT	AATAATATTCTTGGGTGACC	substitution	rtt109	hydrogen peroxide
IPR5	CAN	7945	G	A		ATTCCTTTCTCCAGCATTTG	TGCGGCCAATGGTTACATGT	substitution	rtt109	hydrogen peroxide
	ADE	4983	G	C		TTACATTCAATTGTGCAAAT	CCTAGAGGTGTTCCAGTAGC	substitution	rtt109	hydrogen peroxide
IPR6	CAN	8428	G	A		CATCAAAAAAGTTGTTTTCC	TATCTTAACCTTCTACATTG	substitution	rtt109	hydrogen peroxide
	ADE	3526	G	T		AATTGGGACGTATGATTGTT	AGGCAGCAAACAGGCTCAAC	substitution	rtt109	hydrogen peroxide
	GAP	3267	G	A		TTGATTATTACAGCTATGCT	ACAAATGACTCTTGTTGCAT	substitution	rtt109	hydrogen peroxide
IPR7	CAN	7648	T	A		TGGCGAGGATACGTTCTCTA	GGAGGATGGCATAGGTGATG	substitution	rtt109	hydrogen peroxide
	CAN	8305	G	C		CGAAGGGAGGTTCTTAGGTT	GGTTTCCTCTTTGATTAACG	substitution	rtt109	hydrogen peroxide
	CAN	8373	G	T		TAGTTGGTATCACTGCTGGT	AAGCTGCAAACCCCAGAAAA	substitution	rtt109	hydrogen peroxide
	ADE	3683	A	G		ATGTGATGTGCTAACGATTG	GATTGAGCATGTTGATGTTC	substitution	rtt109	hydrogen peroxide
IPR8	CAN	7890	C	T		GCGAAATGGCTACATTCATC	CTGTTACATCCTCTTTCACA	substitution	rtt109	hydrogen peroxide
	ADE	4145	C	A		TGACTTATGTTATGCGCCTG	TAGAGTTCCGGACTCCGTTC	substitution	rtt109	hydrogen peroxide
IPR9	CAN	8842	T	A		TGCAGGCTTTTTTGCATGGT	ATTTATCTCAATCTCGCACA	substitution	rtt109	hydrogen peroxide
	ADE	4305	T	A		AGGCCTCACAACTCTGGACA	TATACCATTGATGCTTGCGT	substitution	rtt109	hydrogen peroxide
	GAP	3325	C	A		TACTAAGTGATTGACTCTTG	TGACCTTTTATTAAGAACTA	substitution	rtt109	hydrogen peroxide
IPR10	CAN	8957	C	AA		GGCTTGGCTTATTATGCGGC	ACATTTATGACGATCATTAT	complex	rtt109	hydrogen peroxide
	ADE	4796	C	A		AGTCTCTGCTCATAGAACTC	ACATAGGATGTCAGCATATG	substitution	rtt109	hydrogen peroxide
IPR11	5'LYS	11647	T	A		GCCGGCTTTCAAGACACCCA	CACACATACCATCAAATCTA	substitution	rtt109	hydrogen peroxide
	CAN	7755	G	C		TTGCCCTTGGTGGTACTATT	GTACAGGTCTTTTCATTGGT	substitution	rtt109	hydrogen peroxide
	ADE	4936	G	C		TCATCGGTGTGCCCGTAAAA	GTTCTTGTCTAGATGGAGTA	substitution	rtt109	hydrogen peroxide
IPR13	CAN	7764	C	A		GTGGTACTATTGGTACAGGT	TTTTCATTGGTTTATCCACA	substitution	rtt109	hydrogen peroxide
	ADE	4676	C	G		CTTGGAAGCAATGGTCAAAC	ATTGGTTGGAATCATCATGG	substitution	rtt109	hydrogen peroxide
IPR14	CAN	7980	G	C		ACATGTATTGGTTTTCTTGG	CAATCACTTTTGCCCTGGAA	substitution	rtt109	hydrogen peroxide
	ADE	4904	C	A		AGGTATGGTGGCTGCAATGA	ACCACTTCCTGTCATCGGTG	substitution	rtt109	hydrogen peroxide
IPR15	CAN	7464	G	T		TAGCAATGACAAATTCAAAA	AAGACGCCGACATAGAGGAG	substitution	rtt109	hydrogen peroxide
	ADE	3512	G	T		ATTAGGAGGGGGACAATTGG	ACGTATGATTGTTGAGGCAG	substitution	rtt109	hydrogen peroxide
	ADE	4608	A	G		CAAAGGCTGAACTACATTAC	GGTAGAACTGATATTCCAAT	substitution	rtt109	hydrogen peroxide
PPR14	CAN	8857	C	A		ATGGTTATTTATCTCAATCT	GCACATCAGATTTATGCAAG	substitution	rtt109	hydrogen peroxide
	ADE	4187	C	A		ACTTAAGGCGAAGTTGTTGG	AGAAAATGCAATCAAATCTT	substitution	rtt109	hydrogen peroxide
PPR101n	CAN	8662	C	G		CCGTATTTTATTTGGTCTAT	AAAGAACAAGTTGGCTCCTA	substitution	rtt109	hydrogen peroxide
	ADE	4885	G	T		GTGGGGCTGCTCACTTGCCA	GTATGGTGGCTGCAATGACA	substitution	rtt109	hydrogen peroxide
PPR102n	5'LYS	10080	T	C		CAGTTTCAGAAACTGTATTT	CAGCTACCAAATTTAATTGC	substitution	rtt109	hydrogen peroxide
	5'LYS	12220	G	A		ACTTTGAATTTTTTCAGCTA	CTCGTCAAAGGAAAAATTGG	substitution	rtt109	hydrogen peroxide
	CAN	8662	C	G		CCGTATTTTATTTGGTCTAT	AAAGAACAAGTTGGCTCCTA	substitution	rtt109	hydrogen peroxide
	ADE	4885	G	T		GTGGGGCTGCTCACTTGCCA	GTATGGTGGCTGCAATGACA	substitution	rtt109	hydrogen peroxide
PPR103n	CAN	9011	A	-	-1	GGTTTCACGGCTTTTGCACC	TTCAATGGTGTTAGCTTTGC	deletion	rtt109	hydrogen peroxide
	ADE	4990	G	A		CAATTGTGCAAATGCCTAGA	GTGTTCCAGTAGCTACCGTC	substitution	rtt109	hydrogen peroxide
PPR104n	5'LYS	9959	G	A		ATAGAATGACCACCTAAATC	AAAAACGAATCATCTGGTGA	substitution	rtt109	hydrogen peroxide
	CAN	7756	G	C		TGCCCTTGGTGGTACTATTG	TACAGGTCTTTTCATTGGTT	substitution	rtt109	hydrogen peroxide
	CAN	8487	G	C		GACTTTTAGTTCCATACAAT	ACCCTAAACTAACACAATCT	substitution	rtt109	hydrogen peroxide
	CAN	8712	G	C		CAAGGACCACCAAAGGTGGT	TTCCATACATTGCAGTTTTC	substitution	rtt109	hydrogen peroxide
	URA	5844	C	A		TGTTGACCCAATGCGTCTCC	TTGTCATCTAAACCCACACC	substitution	rtt109	hydrogen peroxide
	ADE	5043	G	T		AGTACGAACGCTGCGCTGTT	GCTGTCAGACTGCTTGGCGC	substitution	rtt109	hydrogen peroxide
	3LGAP	2590	G	A		TAATCGTGTAAAGTATACAA	TAGTCTTTGAATAATATTCT	substitution	rtt109	hydrogen peroxide
PPR105n	5'LYS	10948	G	A		TGCCAAGGTTTGTAACCTCA	ACAATCACGTTTTGTTAAAA	substitution	rtt109	hydrogen peroxide
	CAN	8614	C	A		CTTAACAACCATTATCTCTG	CGCAAATTCAAATATTTACG	substitution	rtt109	hydrogen peroxide
	ADE	4885	G	A		GTGGGGCTGCTCACTTGCCA	GTATGGTGGCTGCAATGACA	substitution	rtt109	hydrogen peroxide
PPR106n	CAN	8621	T	A		ACCATTATCTCTGCCGCAAA	TCAAATATTTACGTTGGTTC	substitution	rtt109	hydrogen peroxide
	ADE	4895	C	A		TCACTTGCCAGGTATGGTGG	TGCAATGACACCACTTCCTG	substitution	rtt109	hydrogen peroxide
	3LGAP	2685	G	A		AGACGTAGCAACAACAACAC	AGCAACATGATCTACTGGAA	substitution	rtt109	hydrogen peroxide
PPG1	CAN	8427	C	-	-1	GCCATCAAAAAAGTTGTTTT	CGTATCTTAACCTTCTACAT	deletion	gcn5	hydrogen peroxide
	ADE	4258	G	-	-1	TGTTCTATTTAGAAACAGGG	AATTGCTTATTAACGAAATT	deletion	gcn5	hydrogen peroxide
PPG2	CAN	8466	G	A		TTGGCTCTCTATTATTCATT	GACTTTTAGTTCCATACAAT	substitution	gcn5	hydrogen peroxide
	ADE	4696	G	A		CATTGGTTGGAATCATCATG	GATCAGACTCTGACTTGCCG	substitution	gcn5	hydrogen peroxide
PPG3	CAN	8610	T	C		TTATCTTAACAACCATTATC	CTGCCGCAAATTCAAATATT	substitution	gcn5	hydrogen peroxide
	ADE	4871	C	A		TATCGCTGGAGCTGGTGGGG	TGCTCACTTGCCAGGTATGG	substitution	gcn5	hydrogen peroxide
PPG4	CAN	7856	C	A		GGTTCTTTGGCATATTCTGT	ACGCAGTCCTTGGGCGAAAT	substitution	gcn5	hydrogen peroxide
	CAN	7970	G	A		GCCAATGGTTACATGTATTG	TTTTCTTGGGCAATCACTTT	substitution	gcn5	hydrogen peroxide
	CAN	8882	G	A		ATCAGATTTATGCAAGCTTT	AAATACCGTGGCATCTCTCG	substitution	gcn5	hydrogen peroxide
	URA	5748	T	A		CCCTCTACCTTAGCATCCCT	CCCTTTGCAAATAGTCCTCT	substitution	gcn5	hydrogen peroxide
	ADE	4016	A	G		GGATCGTCCTTTGTACGCCG	AAAATGGGCACCATTTACTA	substitution	gcn5	hydrogen peroxide
PPG5	CAN	7854	G	A		TGGGTTCTTTGGCATATTCT	TCACGCAGTCCTTGGGCGAA	substitution	gcn5	hydrogen peroxide
	CAN	7963	T	A		TGGTGCGGCCAATGGTTACA	GTATTGGTTTTCTTGGGCAA	substitution	gcn5	hydrogen peroxide
	ADE	4936	-	A	~+1	TCATCGGTGTGCCCGTAAAA	GGTTCTTGTCTAGATGGAGT	insertion	gcn5	hydrogen peroxide
	ADE	5058	T	G		CTGTTGGCTGTCAGACTGCT	GGCGCTTATGATTCAAGTTA	substitution	gcn5	hydrogen peroxide
PPG6	5'LYS	9730	T	G		TTCTCGAGAGGGGTACGAAC	TGGTAGCGTCTCAACCAATT	substitution	gcn5	hydrogen peroxide
	CAN	7500	G	A		AGGAGAAGCATATGTACAAT	AGCCGGTCACAACCCTCTTT	substitution	gcn5	hydrogen peroxide
	CAN	8662	C	A		CCGTATTTTATTTGGTCTAT	AAAGAACAAGTTGGCTCCTA	substitution	gcn5	hydrogen peroxide
	ADE	4783	G	C		TTGAAGTGACAATAGTCTCT	CTCATAGAACTCCACATAGG	substitution	gcn5	hydrogen peroxide
PPG7	CAN	7756	G	A		TGCCCTTGGTGGTACTATTG	TACAGGTCTTTTCATTGGTT	substitution	gcn5	hydrogen peroxide
	ADE	4862	CTG	-	-3	TAAAACAATTATCGCTGGAG	GTGGGGCTGCTCACTTGCCA	deletion	gcn5	hydrogen peroxide
PPG8	CAN	8134	G	A		TTACGGTGAATTCGAGTTCT	GGTCGCTTCCATCAAAGTTT	substitution	gcn5	hydrogen peroxide
	CAN	8256	G	A		GGAGAAACCCAGGTGCCTGG	GTCCAGGTATAATATCTAAG	substitution	gcn5	hydrogen peroxide
	ADE	4985	C	A		ACATTCAATTGTGCAAATGC	TAGAGGTGTTCCAGTAGCTA	substitution	gcn5	hydrogen peroxide
PPG9	CAN	8380	C	AA		TATCACTGCTGGTGAAGCTG	AAACCCCAGAAAATCCGTTC	complex	gcn5	hydrogen peroxide
	CAN	8504	A	T		AATGACCCTAAACTAACACA	TCTACTTCCTACGTTTCTAC	substitution	gcn5	hydrogen peroxide
	ADE	3688	G	A		ATGTGCTAACGATTGAGATT	AGCATGTTGATGTTCCTACA	substitution	gcn5	hydrogen peroxide
	GAP	3226	G	T		CTTTAACAACTTTTAATTAT	ATACATTTCTTACGTCATGA	substitution	gcn5	hydrogen peroxide
PPG10	CAN	8840	G	A		GTTGCAGGCTTTTTTGCATG	TTATTTATCTCAATCTCGCA	substitution	gcn5	hydrogen peroxide
	ADE	4072	G	-		TGATTGTGAGATCTGTTAAC	TTTAGTGTTTTCTTACCCAA	deletion	gcn5	hydrogen peroxide
PPG11	CAN	7529	T	G		ACAACCCTCTTTCACGACGT	GAAGCTTCACAAACACACCA	substitution	gcn5	hydrogen peroxide
	CAN	8344	G	C		CGCTGCCTTCACATTTCAAG	TACTGAACTAGTTGGTATCA	substitution	gcn5	hydrogen peroxide
	ADE	5134	G	C		AAGAAGAAGTTCTTGTCAAA	CACAAAAGTTAGAAACTGTC	substitution	gcn5	hydrogen peroxide
PPG12	CAN	7872	G	A		CTGTCACGCAGTCCTTGGGC	AAATGGCTACATTCATCCCT	substitution	gcn5	hydrogen peroxide
	CAN	9033	G	T		TCAATGGTGTTAGCTTTGCT	CCGCCTATATCTCTGTTTTC	substitution	gcn5	hydrogen peroxide
	ADE	4898	C	A		CTTGCCAGGTATGGTGGCTG	AATGACACCACTTCCTGTCA	substitution	gcn5	hydrogen peroxide
PPG13	5'LYS	10453	C	A		CGTATCTATTTCTCCTAATT	GATTCTGAACCCACGAATTT	substitution	gcn5	hydrogen peroxide
	CAN	8356	T	A		ATTTCAAGGTACTGAACTAG	TGGTATCACTGCTGGTGAAG	substitution	gcn5	hydrogen peroxide
	ADE	4915	G	T		CTGCAATGACACCACTTCCT	TCATCGGTGTGCCCGTAAAA	substitution	gcn5	hydrogen peroxide
PPG14	CAN	7801	G	T		CACACCTCTGACCAACGCCG	CCCAGTGGGCGCTCTTATAT	substitution	gcn5	hydrogen peroxide
	ADE	4814	ATG	C		TCCACATAGGATGTCAGCAT	CTATTTCCGCAAGCAAGCGT	complex	gcn5	hydrogen peroxide
PPG15	CAN	7858	C	G		TTCTTTGGCATATTCTGTCA	GCAGTCCTTGGGCGAAATGG	substitution	gcn5	hydrogen peroxide
	ADE	4880	T	A		AGCTGGTGGGGCTGCTCACT	GCCAGGTATGGTGGCTGCAA	substitution	gcn5	hydrogen peroxide
PPG16	CAN	8098	T	A		AATTATCACAATAATGAACT	GTTCCCTGTCAAATATTACG	substitution	gcn5	hydrogen peroxide
	ADE	4130	T	A		CAAGGACAATATTTGTGACT	ATGTTATGCGCCTGCTAGAG	substitution	gcn5	hydrogen peroxide
	ADE	4224	A	G		TCTTTTCCCGGTTGTGGTAT	TTTGGTGTGGAAATGTTCTA	substitution	gcn5	hydrogen peroxide
PPG17	CAN	8857	C	A		ATGGTTATTTATCTCAATCT	GCACATCAGATTTATGCAAG	substitution	gcn5	hydrogen peroxide
	ADE	5024	G	A		TACCGTCGCTATTAATAATA	TACGAACGCTGCGCTGTTGG	substitution	gcn5	hydrogen peroxide
PPG18	CAN	8820	G	T		GGCTATTAAATATCACTGGT	TTGCAGGCTTTTTTGCATGG	substitution	gcn5	hydrogen peroxide
	ADE	5048	T	G		GAACGCTGCGCTGTTGGCTG	CAGACTGCTTGGCGCTTATG	substitution	gcn5	hydrogen peroxide
	ADE	5127	T	A		AAGCAAGAAGAAGAAGTTCT	GTCAAAGCACAAAAGTTAGA	substitution	gcn5	hydrogen peroxide
PPG19	CAN	8692	C	A		GTTGGCTCCTAAATTCCTGT	AAGGACCACCAAAGGTGGTG	substitution	gcn5	hydrogen peroxide
	ADE	5092	G	T		CAAGTTATACAACGAAAATG	AACAGTTTTTATTAAAGCAA	substitution	gcn5	hydrogen peroxide
PPG20	CAN	7756	G	A		TGCCCTTGGTGGTACTATTG	TACAGGTCTTTTCATTGGTT	substitution	gcn5	hydrogen peroxide
	ADE	4072	G	T		TGATTGTGAGATCTGTTAAC	GTTTAGTGTTTTCTTACCCA	substitution	gcn5	hydrogen peroxide
	ADE	4859	G	A		AATTAAAACAATTATCGCTG	AGCTGGTGGGGCTGCTCACT	substitution	gcn5	hydrogen peroxide
PPG21	CAN	8818	G	A		ATGGCTATTAAATATCACTG	TGTTGCAGGCTTTTTTGCAT	substitution	gcn5	hydrogen peroxide
	ADE	4449	-	A	~+1	GTTCTTGGAGACAAACATAC	AAAAGATAAAGAGCTAGAAA	insertion	gcn5	hydrogen peroxide
PPG22	CAN	7969	G	A		GGCCAATGGTTACATGTATT	GTTTTCTTGGGCAATCACTT	substitution	gcn5	hydrogen peroxide
	CAN	8355	G	T		CATTTCAAGGTACTGAACTA	TTGGTATCACTGCTGGTGAA	substitution	gcn5	hydrogen peroxide
	ADE	4697	G	T		ATTGGTTGGAATCATCATGG	ATCAGACTCTGACTTGCCGG	substitution	gcn5	hydrogen peroxide
PPG23	5'LYS	11435	G	A		TCCAATTTGCCACCTTCAAT	GTACCATTTTCTTGAATAGC	substitution	gcn5	hydrogen peroxide
	5'LYS	10663	T	C		GTTCACAAATTTTTCTTTAT	CAATTCTGGTAATCCTCTAT	substitution	gcn5	hydrogen peroxide
	CAN	8613	G	A		TCTTAACAACCATTATCTCT	CCGCAAATTCAAATATTTAC	substitution	gcn5	hydrogen peroxide
	ADE	4945	C	A		TGCCCGTAAAAGGTTCTTGT	TAGATGGAGTAGATTCTTTA	substitution	gcn5	hydrogen peroxide
PPG24	CAN	8359	G	A		TCAAGGTACTGAACTAGTTG	TATCACTGCTGGTGAAGCTG	substitution	gcn5	hydrogen peroxide
	ADE	4922	G	C		GACACCACTTCCTGTCATCG	TGTGCCCGTAAAAGGTTCTT	substitution	gcn5	hydrogen peroxide
PPG25	CAN	7729	G	T		GCTTAAGCAAAGACATATTG	TATGATTGCCCTTGGTGGTA	substitution	gcn5	hydrogen peroxide
	ADE	4426	A	T		CAACGAACGCCATTATGCTA	ATGTTCTTGGAGACAAACAT	substitution	gcn5	hydrogen peroxide
	ADE	4897	G	C		ACTTGCCAGGTATGGTGGCT	CAATGACACCACTTCCTGTC	substitution	gcn5	hydrogen peroxide
PPG26	CAN	8749	G	A		TTTCGTTACTGCTGCATTTG	GCGCTTTGGCTTACATGGAG	substitution	gcn5	hydrogen peroxide
	ADE	5024	G	A		TACCGTCGCTATTAATAATA	TACGAACGCTGCGCTGTTGG	substitution	gcn5	hydrogen peroxide
PPG27	CAN	7891	C	G		CGAAATGGCTACATTCATCC	TGTTACATCCTCTTTCACAG	substitution	gcn5	hydrogen peroxide
	URA	5847	G	A		TGACCCAATGCGTCTCCCTT	TCATCTAAACCCACACCGGG	substitution	gcn5	hydrogen peroxide
	ADE	4894	G	A		CTCACTTGCCAGGTATGGTG	CTGCAATGACACCACTTCCT	substitution	gcn5	hydrogen peroxide
PPG28	CAN	8614	C	A		CTTAACAACCATTATCTCTG	CGCAAATTCAAATATTTACG	substitution	gcn5	hydrogen peroxide
	ADE	4220	G	A		CAAATCTTTTCCCGGTTGTG	TATATTTGGTGTGGAAATGT	substitution	gcn5	hydrogen peroxide
	ADE	4679	T	A		GGAAGCAATGGTCAAACCAT	GGTTGGAATCATCATGGGAT	substitution	gcn5	hydrogen peroxide
	ADE	4951	G	T		TAAAAGGTTCTTGTCTAGAT	GAGTAGATTCTTTACATTCA	substitution	gcn5	hydrogen peroxide
	GAP	2655	G	A		GGCCAATTCATTTTCTTTGG	AGGATTCAAAGACGTAGCAA	substitution	gcn5	hydrogen peroxide
PPG29	CAN	7755	G	C		TTGCCCTTGGTGGTACTATT	GTACAGGTCTTTTCATTGGT	substitution	gcn5	hydrogen peroxide
	URA	6460	G	C		CAGCACGTTCCTTATATGTA	CTTTCGACATGATTTATCTT	substitution	gcn5	hydrogen peroxide
	ADE	4133	G	A		GGACAATATTTGTGACTTAT	TTATGCGCCTGCTAGAGTTC	substitution	gcn5	hydrogen peroxide
PPG30	CAN	7833	A	C		CTCTTATATCATATTTATTT	TGGGTTCTTTGGCATATTCT	substitution	gcn5	hydrogen peroxide
	CAN	8097	T	G		TAATTATCACAATAATGAAC	TGTTCCCTGTCAAATATTAC	substitution	gcn5	hydrogen peroxide
	CAN	9076	T	A		GTTCTTAGCTGTTTGGATCT	ATTTCAATGCATATTCAGAT	substitution	gcn5	hydrogen peroxide
	CAN	9157	C	A		CGATAGAAGAGACATTGAGG	AATTGTATGGGAAGATCATG	substitution	gcn5	hydrogen peroxide
	ADE	4886	G	T		TGGGGCTGCTCACTTGCCAG	TATGGTGGCTGCAATGACAC	substitution	gcn5	hydrogen peroxide
PPG31	5'LYS	12428	A	G		GCGACAGCGTATTTGTTAGA	AAACTATCATGAGGCACATC	substitution	gcn5	hydrogen peroxide
	CAN	7858	C	A		TTCTTTGGCATATTCTGTCA	GCAGTCCTTGGGCGAAATGG	substitution	gcn5	hydrogen peroxide
	CAN	8933	G	A		CCATTTAGAGCTAAATTAAT	CCCGGCTTGGCTTATTATGC	substitution	gcn5	hydrogen peroxide
	ADE	4792	A	C		CAATAGTCTCTGCTCATAGA	CTCCACATAGGATGTCAGCA	substitution	gcn5	hydrogen peroxide
	ADE	4951	G	A		TAAAAGGTTCTTGTCTAGAT	GAGTAGATTCTTTACATTCA	substitution	gcn5	hydrogen peroxide
PPG32	CAN	8596	T	G		TATCTTCAACGCTGTTATCT	AACAACCATTATCTCTGCCG	substitution	gcn5	hydrogen peroxide
	ADE	3666	T	A		GAAAAACTAGCTGAAAAATG	GATGTGCTAACGATTGAGAT	substitution	gcn5	hydrogen peroxide
	3'LYS	3101	T	A		ACATTGATAGTTGAAATAAC	TTGGCATAACTTTTCTTAAA	substitution	gcn5	hydrogen peroxide
PPG101	CAN	7478	A	G		TCAAAAGAAGACGCCGACAT	GAGGAGAAGCATATGTACA	substitution	gcn5	hydrogen peroxide
	CAN	7705	G	A		ACAGAACGCTGAAGTGAAGA	AGAGCTTAAGCAAAGACATA	substitution	gcn5	hydrogen peroxide
	ADE	4546	G	A		CTAGACCTAACAGAAAAGTA	GTCACATAAATATTATTGCC	substitution	gcn5	hydrogen peroxide
	ADE	4790	G	C		GACAATAGTCTCTGCTCATA	AACTCCACATAGGATGTCAG	substitution	gcn5	hydrogen peroxide
PPG102	CAN	8621	-	A	~+1	ACAACCATTATCTCTGCCGC	TTCAAATATTTACGTTGGTT	insertion	gcn5	hydrogen peroxide
	URA	6492	G	-	-1	ATTTATCTTCGTTTCCTGCA	TTTTTGTTCTGTGCAGTTGG	deletion	gcn5	hydrogen peroxide
	ADE	5011	G	C		GTGTTCCAGTAGCTACCGTC	CTATTAATAATAGTACGAAC	substitution	gcn5	hydrogen peroxide
PPG103	CAN	8922	GCTAAATTAA	CCTAAATTAG		GTGACGAGTTACCATTTAGA	TGCCCGGCTTGGCTTATTAT	complex	gcn5	hydrogen peroxide
	ADE	4272	C	A		ACAGGGGAATTGCTTATTAA	GAAATTGCCCCAAGGCCTCA	substitution	gcn5	hydrogen peroxide
PPG104	CAN	8032	G	A		TGGCCAAGTCATTCAATTTT	GACGTACAAAGTTCCACTGG	substitution	gcn5	hydrogen peroxide
	CAN	9071	G	C		TTCCTGTTCTTAGCTGTTTG	ATCTTATTTCAATGCATATT	substitution	gcn5	hydrogen peroxide
	ADE	3741	-	A	~1	CAAGTAAAACATCCCAAATT	TTTACCCTTCTCCAGAAACA	insertion	gcn5	hydrogen peroxide
PPG105	CAN	8343	G	A		ACGCTGCCTTCACATTTCAA	GTACTGAACTAGTTGGTATC	substitution	gcn5	hydrogen peroxide
	URA	5934	A	G		CTTTGAGCAATAAAGCCGAT	ACAAAATCTTTGTCGCTCTT	substitution	gcn5	hydrogen peroxide
	ADE	4547	G	A		TAGACCTAACAGAAAAGTAG	TCACATAAATATTATTGCCT	substitution	gcn5	hydrogen peroxide
PPG106	CAN	8236	G	A		CCCAGTTGGATTCCGTTATT	GAGAAACCCAGGTGCCTGGG	substitution	gcn5	hydrogen peroxide
	ADE	5039	T	C		TAATAGTACGAACGCTGCGC	GTTGGCTGTCAGACTGCTTG	substitution	gcn5	hydrogen peroxide
PPG107	5'LYS	12472	A	G		CTGAGGTAGCTGTAACGAAT	TGTAGCTTGTTTCGTATAAG	substitution	gcn5	hydrogen peroxide
	CAN	8826	G	A		TAAATATCACTGGTGTTGCA	GCTTTTTTGCATGGTTATTT	substitution	gcn5	hydrogen peroxide
	ADE	4981	A	G		CTTTACATTCAATTGTGCAA	TGCCTAGAGGTGTTCCAGTA	substitution	gcn5	hydrogen peroxide
PPG108	CAN	7500	G	T		AGGAGAAGCATATGTACAAT	AGCCGGTCACAACCCTCTTT	substitution	gcn5	hydrogen peroxide
	CAN	8872	T	G		AATCTCGCACATCAGATTTA	GCAAGCTTTGAAATACCGTG	substitution	gcn5	hydrogen peroxide
	ADE	5025	T	A		ACCGTCGCTATTAATAATAG	ACGAACGCTGCGCTGTTGGC	substitution	gcn5	hydrogen peroxide
PPG109	CAN	7737	G	C		AAAGACATATTGGTATGATT	CCCTTGGTGGTACTATTGGT	substitution	gcn5	hydrogen peroxide
	ADE	4952	G	A		AAAAGGTTCTTGTCTAGATG	AGTAGATTCTTTACATTCAA	substitution	gcn5	hydrogen peroxide
PPG110	CAN	7858	C	G		TTCTTTGGCATATTCTGTCA	GCAGTCCTTGGGCGAAATGG	substitution	gcn5	hydrogen peroxide
	ADE	4508	A	G		GACTCCAGGTTCCTCAGTGT	CTTATATGGAAAAGAGTCTA	substitution	gcn5	hydrogen peroxide
	ADE	4878	C	A		GGAGCTGGTGGGGCTGCTCA	TTGCCAGGTATGGTGGCTGC	substitution	gcn5	hydrogen peroxide
PPG111	CAN	7711	T	A		CGCTGAAGTGAAGAGAGAGC	TAAGCAAAGACATATTGGTA	substitution	gcn5	hydrogen peroxide
	URA	5940	A	G		GCAATAAAGCCGATAACAAA	TCTTTGTCGCTCTTCGCAAT	substitution	gcn5	hydrogen peroxide
	ADE	4016	A	G		GGATCGTCCTTTGTACGCCG	AAAATGGGCACCATTTACTA	substitution	gcn5	hydrogen peroxide
PPG112	CAN	8710	G	A		GTCAAGGACCACCAAAGGTG	TGTTCCATACATTGCAGTTT	substitution	gcn5	hydrogen peroxide
	ADE	5011	G	A		GTGTTCCAGTAGCTACCGTC	CTATTAATAATAGTACGAAC	substitution	gcn5	hydrogen peroxide
PPG113	CAN	7704	A	G		TACAGAACGCTGAAGTGAAG	GAGAGCTTAAGCAAAGACAT	substitution	gcn5	hydrogen peroxide
	ADE	3935	G	A		GAGGACTTTGGCATACGATG	AAGAGGTAACTTCGTTGTAA	substitution	gcn5	hydrogen peroxide
PPG114	CAN	8857	C	A		ATGGTTATTTATCTCAATCT	GCACATCAGATTTATGCAAG	substitution	gcn5	hydrogen peroxide
	ADE	4334	A	G		TGATGCTTGCGTCACTTCTC	ATTTGAAGCTCATTTGAGAT	substitution	gcn5	hydrogen peroxide
PPG115	CAN	9076	T	A		GTTCTTAGCTGTTTGGATCT	ATTTCAATGCATATTCAGAT	substitution	gcn5	hydrogen peroxide
	ADE	3697	G	A		CGATTGAGATTGAGCATGTT	ATGTTCCTACACTAAAGAAT	substitution	gcn5	hydrogen peroxide
	ADE	5105	T	A		GAAAATGGAACAGTTTTTAT	AAAGCAAGAAGAAGAAGTTC	substitution	gcn5	hydrogen peroxide
	ADE	5248	G	A		ATGATATACCTATTTTTTAG	CTTTGTTATGATTACATCAA	substitution	gcn5	hydrogen peroxide
PPG116	CAN	7756	G	A		TGCCCTTGGTGGTACTATTG	TACAGGTCTTTTCATTGGTT	substitution	gcn5	hydrogen peroxide
	CAN	8041	A	G		CATTCAATTTTGGACGTACA	AGTTCCACTGGCGGCATGGA	substitution	gcn5	hydrogen peroxide
	URA	5797	G	C		TAATAATGTCAGATCCTGTA	AGACCACATCATCCACGGTT	substitution	gcn5	hydrogen peroxide
	ADE	3844	G	A		CAGTTACCCAAAGTGTTCCT	TGGAACAAGCCAGTGAGACG	substitution	gcn5	hydrogen peroxide
	ADE	4187	CAGAAAATGC	AAGAAAATGG		ACTTAAGGCGAAGTTGTTGG	AATCAAATCTTTTCCCGGTT	substitution	gcn5	hydrogen peroxide
PPG117	CAN	8106	G	A		CAATAATGAACTTGTTCCCT	TCAAATATTACGGTGAATTC	substitution	gcn5	hydrogen peroxide
	ADE	3511	G	A		TATTAGGAGGGGGACAATTG	GACGTATGATTGTTGAGGCA	substitution	gcn5	hydrogen peroxide
PPG118	CAN	7909	C	G		CCCTGTTACATCCTCTTTCA	AGTGTTCTCACAAAGATTCC	substitution	gcn5	hydrogen peroxide
	ADE	5011	G	A		GTGTTCCAGTAGCTACCGTC	CTATTAATAATAGTACGAAC	substitution	gcn5	hydrogen peroxide
POP1	CAN	8385	C	A		CTGCTGGTGAAGCTGCAAAC	CCAGAAAATCCGTTCCAAGA	substitution	ogg1	hydrogen peroxide
	ADE	4546	G	C		CTAGACCTAACAGAAAAGTA	GTCACATAAATATTATTGCC	substitution	ogg1	hydrogen peroxide
POP2	CAN	8443	A	G		TTTCCGTATCTTAACCTTCT	CATTGGCTCTCTATTATTCA	substitution	ogg1	hydrogen peroxide
	ADE	4791	A	C		ACAATAGTCTCTGCTCATAG	ACTCCACATAGGATGTCAGC	substitution	ogg1	hydrogen peroxide
	GAP	3019	A	G		AAGTAGTATTCAGTGTCAAG	GTAGAAGTGGAGGAAACAAA	substitution	ogg1	hydrogen peroxide
POP3	5'LYS	11775	G	C		TGATGTCGCGATAAGTGAAA	AACGGGACTTGTCGGAATTT	substitution	ogg1	hydrogen peroxide
	CAN	7998	G	C		GGGCAATCACTTTTGCCCTG	AACTTAGTGTAGTTGGCCAA	substitution	ogg1	hydrogen peroxide
	ADE	5160	C	A		AAGTTAGAAACTGTCGGTTA	GAAGCTTATCTAGAAAACAA	substitution	ogg1	hydrogen peroxide
	ADE	5304	G	A		ATAGAAATCAACGCTTACAG	TGTCCTTTTTTAAGAATTTC	substitution	ogg1	hydrogen peroxide
POP4	CAN	8656	G	A		TGGTTCCCGTATTTTATTTG	TCTATCAAAGAACAAGTTGG	substitution	ogg1	hydrogen peroxide
	ADE	3301	G	-		GTTGCATGGCTACGAACCGG	TAATACTAAGTGATTGACTC	deletion	ogg1	hydrogen peroxide
POP5	CAN	8236	G	A		CCCAGTTGGATTCCGTTATT	GAGAAACCCAGGTGCCTGGG	substitution	ogg1	hydrogen peroxide
	CAN	8989	G	T		GATCATTATCATTATTCAAG	TTTCACGGCTTTTGCACCAA	substitution	ogg1	hydrogen peroxide
	ADE	3935	G	A		GAGGACTTTGGCATACGATG	AAGAGGTAACTTCGTTGTAA	substitution	ogg1	hydrogen peroxide
POP6	CAN	7733	G	A		AAGCAAAGACATATTGGTAT	ATTGCCCTTGGTGGTACTAT	substitution	ogg1	hydrogen peroxide
	CAN	9115	T	G		ATGCAGATTTATTTGGAAGA	TGGAGATGTCGACATCGATT	substitution	ogg1	hydrogen peroxide
	ADE	4982	T	A		TTTACATTCAATTGTGCAAA	GCCTAGAGGTGTTCCAGTAG	substitution	ogg1	hydrogen peroxide
POP7	CAN	8644	G	A		AAATATTTACGTTGGTTCCC	TATTTTATTTGGTCTATCAA	substitution	ogg1	hydrogen peroxide
	ADE	4185	G	T		CAACTTAAGGCGAAGTTGTT	GCAGAAAATGCAATCAAATC	substitution	ogg1	hydrogen peroxide
POP8	CAN	8106	G	A		CAATAATGAACTTGTTCCCT	TCAAATATTACGGTGAATTC	substitution	ogg1	hydrogen peroxide
	ADE	4546	G	C		CTAGACCTAACAGAAAAGTA	GTCACATAAATATTATTGCC	substitution	ogg1	hydrogen peroxide
POP9	CAN	8106	G	T		CAATAATGAACTTGTTCCCT	TCAAATATTACGGTGAATTC	substitution	ogg1	hydrogen peroxide
	ADE	4936	G	C		TCATCGGTGTGCCCGTAAAA	GTTCTTGTCTAGATGGAGTA	substitution	ogg1	hydrogen peroxide
POP10	CAN	8340	C	A		TTAACGCTGCCTTCACATTT	AAGGTACTGAACTAGTTGGT	substitution	ogg1	hydrogen peroxide
	ADE	4162	G	A		CTGCTAGAGTTCCGGACTCC	TTCAACTTAAGGCGAAGTTG	substitution	ogg1	hydrogen peroxide
	ADE	4871	C	G		TATCGCTGGAGCTGGTGGGG	TGCTCACTTGCCAGGTATGG	substitution	ogg1	hydrogen peroxide
	ADE	4975	G	T		TAGATTCTTTACATTCAATT	TGCAAATGCCTAGAGGTGTT	substitution	ogg1	hydrogen peroxide
POP11	CAN	7741	T	A		ACATATTGGTATGATTGCCC	TGGTGGTACTATTGGTACAG	substitution	ogg1	hydrogen peroxide
	ADE	3912	G	T		GGTTTTCCATTCGTCTTGAA	TCGAGGACTTTGGCATACGA	substitution	ogg1	hydrogen peroxide
POP13	CAN	8032	G	A		TGGCCAAGTCATTCAATTTT	GACGTACAAAGTTCCACTGG	substitution	ogg1	hydrogen peroxide
	ADE	4286	G	C		TATTAACGAAATTGCCCCAA	GCCTCACAACTCTGGACATT	substitution	ogg1	hydrogen peroxide
	ADE	4321	T	A		GACATTATACCATTGATGCT	GCGTCACTTCTCAATTTGAA	substitution	ogg1	hydrogen peroxide
POP14	CAN	8066	T	A		CCACTGGCGGCATGGATTAG	ATTTTTTGGGTAATTATCAC	substitution	ogg1	hydrogen peroxide
	ADE	3966	A	G		TTCGTTGTAAAGAATAAGGA	ATGATTCCGGAAGCTTTGGA	substitution	ogg1	hydrogen peroxide
	ADE	4546	G	C		CTAGACCTAACAGAAAAGTA	GTCACATAAATATTATTGCC	substitution	ogg1	hydrogen peroxide
POP15	CAN	8299	T	A		TAAAAACGAAGGGAGGTTCT	AGGTTGGGTTTCCTCTTTGA	substitution	ogg1	hydrogen peroxide
	ADE	4969	T	A		ATGGAGTAGATTCTTTACAT	CAATTGTGCAAATGCCTAGA	substitution	ogg1	hydrogen peroxide
POP16	CAN	8358	G	C		TTCAAGGTACTGAACTAGTT	GTATCACTGCTGGTGAAGCT	substitution	ogg1	hydrogen peroxide
	ADE	3928	TAC	AAT		TGAAGTCGAGGACTTTGGCA	GATGGAAGAGGTAACTTCGT	complex	ogg1	hydrogen peroxide
POP17	CAN	8643	C	A		CAAATATTTACGTTGGTTCC	GTATTTTATTTGGTCTATCA	substitution	ogg1	hydrogen peroxide
	ADE	3301	G	A		GTTGCATGGCTACGAACCGG	TAATACTAAGTGATTGACTC	substitution	ogg1	hydrogen peroxide
POP18	CAN	8060	G	A		AAAGTTCCACTGGCGGCATG	ATTAGTATTTTTTGGGTAAT	substitution	ogg1	hydrogen peroxide
	ADE	4333	C	A		TTGATGCTTGCGTCACTTCT	AATTTGAAGCTCATTTGAGA	substitution	ogg1	hydrogen peroxide
POP19	5'LYS	9830	G	A		CCACCCGATGATTTAATTCT	TCAATTTCCGCGGCAAAGGC	substitution	ogg1	hydrogen peroxide
	CAN	8428	G	A		CATCAAAAAAGTTGTTTTCC	TATCTTAACCTTCTACATTG	substitution	ogg1	hydrogen peroxide
	ADE	3426	T	C		CTTCTAAGTACATCCTACTA	AACAATCAAGAAAAACAAGA	substitution	ogg1	hydrogen peroxide
	3'LYS	3300	G	A		TGTTGCATGGCTACGAACCG	GTAATACTAAGTGATTGACT	substitution	ogg1	hydrogen peroxide
POP20	CAN	8066	T	A		CCACTGGCGGCATGGATTAG	ATTTTTTGGGTAATTATCAC	substitution	ogg1	hydrogen peroxide
	ADE	3966	A	G		TTCGTTGTAAAGAATAAGGA	ATGATTCCGGAAGCTTTGGA	substitution	ogg1	hydrogen peroxide
	ADE	4546	G	C		CTAGACCTAACAGAAAAGTA	GTCACATAAATATTATTGCC	substitution	ogg1	hydrogen peroxide
POP21	CAN	8816	T	A		GAATGGCTATTAAATATCAC	GGTGTTGCAGGCTTTTTTGC	substitution	ogg1	hydrogen peroxide
	CAN	8877	G	C		CGCACATCAGATTTATGCAA	CTTTGAAATACCGTGGCATC	substitution	ogg1	hydrogen peroxide
	ADE	4322	G	C		ACATTATACCATTGATGCTT	CGTCACTTCTCAATTTGAAG	substitution	ogg1	hydrogen peroxide
	ADE	4796	C	A		AGTCTCTGCTCATAGAACTC	ACATAGGATGTCAGCATATG	substitution	ogg1	hydrogen peroxide
POP22	CAN	8052	G	A		GGACGTACAAAGTTCCACTG	CGGCATGGATTAGTATTTTT	substitution	ogg1	hydrogen peroxide
	CAN	9033	GC	T		TCAATGGTGTTAGCTTTGCT	CGCCTATATCTCTGTTTTCC	complex	ogg1	hydrogen peroxide
	ADE	3299	G	A		TTGTTGCATGGCTACGAACC	GGTAATACTAAGTGATTGAC	substitution	ogg1	hydrogen peroxide
POP23	5'LYS	10052	A	C		CGCTCAACATTGGTAAACTG	GAGTCGTCAGTTTCAGAAAC	substitution	ogg1	hydrogen peroxide
	CAN	8118	G	T		TGTTCCCTGTCAAATATTAC	GTGAATTCGAGTTCTGGGTC	substitution	ogg1	hydrogen peroxide
	ADE	4301	G	A		CCCAAGGCCTCACAACTCTG	ACATTATACCATTGATGCTT	substitution	ogg1	hydrogen peroxide
POP24	5'LYS	9976	G	C		ATCGAAAAACGAATCATCTG	TGATACAGATGCTGGCTTGG	substitution	ogg1	hydrogen peroxide
	CAN	8406	GC	AA		CCAGAAAATCCGTTCCAAGA	CATCAAAAAAGTTGTTTTCC	complex	ogg1	hydrogen peroxide
	ADE	3511	G	C		TATTAGGAGGGGGACAATTG	GACGTATGATTGTTGAGGCA	substitution	ogg1	hydrogen peroxide
POP25	5'LYS	10433	C	A		AATGGATGTTGGGAAATGTG	GTATCTATTTCTCCTAATTC	substitution	ogg1	hydrogen peroxide
	CAN	7975	C	A		TGGTTACATGTATTGGTTTT	TTGGGCAATCACTTTTGCCC	substitution	ogg1	hydrogen peroxide
	ADE	3528	G	C		TTGGGACGTATGATTGTTGA	GCAGCAAACAGGCTCAACAT	substitution	ogg1	hydrogen peroxide
	ADE	4426	A	C		CAACGAACGCCATTATGCTA	ATGTTCTTGGAGACAAACAT	substitution	ogg1	hydrogen peroxide
	ADE	4823	C	A		GATGTCAGCATATGCTATTT	CGCAAGCAAGCGTGGAATTA	substitution	ogg1	hydrogen peroxide
POP26	CAN	7998	G	A		GGGCAATCACTTTTGCCCTG	AACTTAGTGTAGTTGGCCAA	substitution	ogg1	hydrogen peroxide
	ADE	4684	G	C		CAATGGTCAAACCATTGGTT	GAATCATCATGGGATCAGAC	substitution	ogg1	hydrogen peroxide
POP31	5'LYS	10482	T	C		ACCCACGAATTTTAACTTGA	CATCAGCCCTACCGCAACAT	substitution	ogg1	hydrogen peroxide
	CAN	8442	T	C		TTTTCCGTATCTTAACCTTC	ACATTGGCTCTCTATTATTC	substitution	ogg1	hydrogen peroxide
	ADE	4894	G	A		CTCACTTGCCAGGTATGGTG	CTGCAATGACACCACTTCCT	substitution	ogg1	hydrogen peroxide
POP32	CAN	7801	G	A		CACACCTCTGACCAACGCCG	CCCAGTGGGCGCTCTTATAT	substitution	ogg1	hydrogen peroxide
	ADE	4871	CT	TG		TATCGCTGGAGCTGGTGGGG	GCTCACTTGCCAGGTATGGT	substitution	ogg1	hydrogen peroxide
POP33	CAN	8104	C	A		CACAATAATGAACTTGTTCC	TGTCAAATATTACGGTGAAT	substitution	ogg1	hydrogen peroxide
	ADE	3931	G	T		AGTCGAGGACTTTGGCATAC	ATGGAAGAGGTAACTTCGTT	substitution	ogg1	hydrogen peroxide
POP34	CAN	8135	G	A		TACGGTGAATTCGAGTTCTG	GTCGCTTCCATCAAAGTTTT	substitution	ogg1	hydrogen peroxide
	ADE	4274	A	G		AGGGGAATTGCTTATTAACG	AATTGCCCCAAGGCCTCACA	substitution	ogg1	hydrogen peroxide
POP35	CAN	8625	A	T		TTATCTCTGCCGCAAATTCA	ATATTTACGTTGGTTCCCGT	substitution	ogg1	hydrogen peroxide
	ADE	4423	CTAAAT	TTAAAA		TTACAACGAACGCCATTATG	GTTCTTGGAGACAAACATAC	complex	ogg1	hydrogen peroxide
POP36	5'LYS	11650	C	A		GGCTTTCAAGACACCCATCA	ACATACCATCAAATCTACAC	substitution	ogg1	hydrogen peroxide
	CAN	8306	G	A		GAAGGGAGGTTCTTAGGTTG	GTTTCCTCTTTGATTAACGC	substitution	ogg1	hydrogen peroxide
	ADE	4223	T	A		ATCTTTTCCCGGTTGTGGTA	ATTTGGTGTGGAAATGTTCT	substitution	ogg1	hydrogen peroxide
POP37	CAN	8674	T	G		TGGTCTATCAAAGAACAAGT	GGCTCCTAAATTCCTGTCAA	substitution	ogg1	hydrogen peroxide
	ADE	3682	G	A		AATGTGATGTGCTAACGATT	AGATTGAGCATGTTGATGTT	substitution	ogg1	hydrogen peroxide
	GAP	3024	A	C		GTATTCAGTGTCAAGAGTAG	AGTGGAGGAAACAAAGTCAA	substitution	ogg1	hydrogen peroxide
POP38	CAN	8692	C	A		GTTGGCTCCTAAATTCCTGT	AAGGACCACCAAAGGTGGTG	substitution	ogg1	hydrogen peroxide
	ADE	3932	A	T		GTCGAGGACTTTGGCATACG	TGGAAGAGGTAACTTCGTTG	substitution	ogg1	hydrogen peroxide
	3'LYS	2842	C	A		TAACCTGGTCTGACAATACA	CCACGTAGGCCCCTTTCACC	substitution	ogg1	hydrogen peroxide
POP39	CAN	8254	G	-		TTGGAGAAACCCAGGTGCCT	TCCAGGTATAATATCTAAGG	deletion	ogg1	hydrogen peroxide
	ADE	4234	G	C		GTTGTGGTATATTTGGTGTG	AAATGTTCTATTTAGAAACA	substitution	ogg1	hydrogen peroxide
POP40	CAN	7914	-	T		TGGTTTTCTTGGGCAATCAC	GCCCTGGAACTTAGTGTAGT	insertion	ogg1	hydrogen peroxide
	ADE	4859	G	A		AATTAAAACAATTATCGCTG	AGCTGGTGGGGCTGCTCACT	substitution	ogg1	hydrogen peroxide
POP41	CAN	7502	G	-		GAGAAGCATATGTACAATGA	CCGGTCACAACCCTCTTTCA	deletion	ogg1	hydrogen peroxide
	ADE	5105	T	A		GAAAATGGAACAGTTTTTAT	AAAGCAAGAAGAAGAAGTTC	substitution	ogg1	hydrogen peroxide
POP42	5'LYS	9886	G	A		CTTGAAAATTGTGCCCAATG	TAAATCAACTTGCAGCTTTT	substitution	ogg1	hydrogen peroxide
	5'LYS	11952	G	A		CGGTGATCAGAGAGATTTTA	TTATGCAATTGGATGGATCG	substitution	ogg1	hydrogen peroxide
	CAN	7969	G	A		GGCCAATGGTTACATGTATT	GTTTTCTTGGGCAATCACTT	substitution	ogg1	hydrogen peroxide
	URA	6033	G	A		AATTCTGCTAACATCAAAAG	CCTCTAGGTTCCTTTATTAC	substitution	ogg1	hydrogen peroxide
	ADE	4881	G	C		GCTGGTGGGGCTGCTCACTT	CCAGGTATGGTGGCTGCAAT	substitution	ogg1	hydrogen peroxide
POP43	5'LYS	11182	G	T		AAACATATCTCTTTGAATTG	ATCATGTGCAATACCGCTCA	substitution	ogg1	hydrogen peroxide
	CAN	7978	G	C		TTACATGTATTGGTTTTCTT	GGCAATCACTTTTGCCCTGG	substitution	ogg1	hydrogen peroxide
	ADE	4300	G	C		CCCCAAGGCCTCACAACTCT	GACATTATACCATTGATGCT	substitution	ogg1	hydrogen peroxide
POP44	CAN	8986	A	G		GACGATCATTATCATTATTC	AGGTTTCACGGCTTTTGCAC	substitution	ogg1	hydrogen peroxide
	ADE	3930	CGATGG	AGATGA		AAGTCGAGGACTTTGGCATA	AAGAGGTAACTTCGTTGTAA	complex	ogg1	hydrogen peroxide
POP45	CAN	7761	G	T		TTGGTGGTACTATTGGTACA	GTCTTTTCATTGGTTTATCC	substitution	ogg1	hydrogen peroxide
	ADE	4300	G	A		CCCCAAGGCCTCACAACTCT	GACATTATACCATTGATGCT	substitution	ogg1	hydrogen peroxide
POP46	CAN	7764	C	A		GTGGTACTATTGGTACAGGT	TTTTCATTGGTTTATCCACA	substitution	ogg1	hydrogen peroxide
	ADE	4942	T	C		GTGTGCCCGTAAAAGGTTCT	GTCTAGATGGAGTAGATTCT	substitution	ogg1	hydrogen peroxide
	ADE	5130	C	G		CAAGAAGAAGAAGTTCTTGT	AAAGCACAAAAGTTAGAAAC	substitution	ogg1	hydrogen peroxide
PSR1	CAN	8344	G	T		CGCTGCCTTCACATTTCAAG	TACTGAACTAGTTGGTATCA	substitution	sod1	50 um paraquat
	ADE	4946	T	A		GCCCGTAAAAGGTTCTTGTC	AGATGGAGTAGATTCTTTAC	substitution	sod1	50 um paraquat
PSR2	CAN	8139	G	C		GTGAATTCGAGTTCTGGGTC	CTTCCATCAAAGTTTTAGCC	substitution	sod1	50 um paraquat
	ADE	4861	G	C		TTAAAACAATTATCGCTGGA	CTGGTGGGGCTGCTCACTTG	substitution	sod1	50 um paraquat
PSR3	CAN	7845	G	C		ATTTATTTATGGGTTCTTTG	CATATTCTGTCACGCAGTCC	substitution	sod1	50 um paraquat
	ADE	4304	A	G		AAGGCCTCACAACTCTGGAC	TTATACCATTGATGCTTGCG	substitution	sod1	50 um paraquat
PSR4	CAN	8547	G	T		CTCCCTTTATTATTGCTATT	AGAACTCTGGTACAAAGGTT	substitution	sod1	50 um paraquat
	ADE	3471	G	A		CGGACAAAACAATCAAGTAT	GATTCTAGAACAGTTGGTAT	substitution	sod1	50 um paraquat
PSR5	CAN	8379	G	C		GTATCACTGCTGGTGAAGCT	CAAACCCCAGAAAATCCGTT	substitution	sod1	50 um paraquat
	ADE	4459	G	T		ACAAACATACAAAAGATAAA	AGCTAGAAACTTGCGAAAGA	substitution	sod1	50 um paraquat
PSR6	5'LYS	12310	G	A		CTCATTAAATGACCACGTTG	TTGAATATTGAATCTTAAGA	substitution	sod1	50 um paraquat
	CAN	8379	G	C		GTATCACTGCTGGTGAAGCT	CAAACCCCAGAAAATCCGTT	substitution	sod1	50 um paraquat
	ADE	3827	T	-	-1	AATCAAAAATGGTATAGCAG	TACCCAAAGTGTTCCTGTGG	deletion	sod1	50 um paraquat
PSR7	CAN	7980	G	C		ACATGTATTGGTTTTCTTGG	CAATCACTTTTGCCCTGGAA	substitution	sod1	50 um paraquat
	CAN	8008	T	C		TTTTGCCCTGGAACTTAGTG	AGTTGGCCAAGTCATTCAAT	substitution	sod1	50 um paraquat
	ADE	3496	G	-	-1	CTAGAACAGTTGGTATATTA	GAGGGGGACAATTGGGACGT	deletion	sod1	50 um paraquat
	ADE	4578	G	A		ATTATTGCCTCCAGTATGGC	GAATGTGAACAAAGGCTGAA	substitution	sod1	50 um paraquat
PSR8	CAN	7894	T	-	-1	AATGGCTACATTCATCCCTG	TACATCCTCTTTCACAGTGT	deletion	sod1	50 um paraquat
	ADE	4957	G	A		GTTCTTGTCTAGATGGAGTA	ATTCTTTACATTCAATTGTG	substitution	sod1	50 um paraquat
PSR9	CAN	7756	G	A		TGCCCTTGGTGGTACTATTG	TACAGGTCTTTTCATTGGTT	substitution	sod1	50 um paraquat
	ADE	8749	T	C		TTTACATTCAATTGTGCAAA	GCCTAGAGGTGTTCCAGTAG	substitution	sod1	50 um paraquat
PSR10	CAN	8749	G	A		TTTCGTTACTGCTGCATTTG	CGCTTTGGCTTACATGGAGA	substitution	sod1	50 um paraquat
	ADE	4721	T	C		AGACTCTGACTTGCCGGTAA	GTCTGCCGCATGTGCGGTTT	substitution	sod1	50 um paraquat
	3LG	3182	G	A		AGTGAGAAGCCGAGAATTTT	TAACACCAACATAACACTGA	substitution	sod1	50 um paraquat
PSR12	CAN	8325	G	C		GGGTTTCCTCTTTGATTAAC	CTGCCTTCACATTTCAAGGT	substitution	sod1	50 um paraquat
	ADE	5003	C	A		GCCTAGAGGTGTTCCAGTAG	TACCGTCGCTATTAATAATA	substitution	sod1	50 um paraquat
PSR13	CAN	8241	A	C		TTGGATTCCGTTATTGGAGA	ACCCAGGTGCCTGGGGTCCA	substitution	sod1	50 um paraquat
	CAN	8561	-	A	`+1	TATTGAGAACTCTGGTACAA	GGTTTTGCCACATATCTTCA	insertion	sod1	50 um paraquat
	ADE	4155	G	-	-1	ATGCGCCTGCTAGAGTTCCG	ACTCCGTTCAACTTAAGGCG	deletion	sod1	50 um paraquat
PSR14	CAN	8427	C	A		CCATCAAAAAAGTTGTTTTC	GTATCTTAACCTTCTACATT	substitution	sod1	50 um paraquat
	ADE	4885	G	C		GTGGGGCTGCTCACTTGCCA	GTATGGTGGCTGCAATGACA	substitution	sod1	50 um paraquat
PSR15	CAN	8728	T	-	-1	TGGTGTTCCATACATTGCAG	TTTCGTTACTGCTGCATTTG	deletion	sod1	50 um paraquat
	ADE	3659	A	-	-1	TGATATCGAAAAACTAGCTG	AAAATGTGATGTGCTAACGA	deletion	sod1	50 um paraquat
PSR16	5'LYS	10210	T	C		AGCATAGCTAGCCAATCTTT	CTTTAAGAAAGTCCTGATGT	substitution	sod1	50 um paraquat
	CAN	7743	G	C		ATATTGGTATGATTGCCCTT	GTGGTACTATTGGTACAGGT	substitution	sod1	50 um paraquat
	ADE	4721	T	C		AGACTCTGACTTGCCGGTAA	GTCTGCCGCATGTGCGGTTT	substitution	sod1	50 um paraquat
PSR17	CAN	8988	G	-	-1	GATCATTATCATTATTCAAG	TTTCACGGCTTTTGCACCAA	deletion	sod1	50 um paraquat
	ADE	3502	G	A		CAGTTGGTATATTAGGAGGG	GACAATTGGGACGTATGATT	substitution	sod1	50 um paraquat
PSR18	5'LYS	11732	GG	AA		CCTGTTTTAATCAAATAATG	CAACTATGTTAGAAGTGCGG	complex	sod1	50 um paraquat
	CAN	7869	G	A		ATTCTGTCACGCAGTCCTTG	GCGAAATGGCTACATTCATC	substitution	sod1	50 um paraquat
	ADE	4990	G	A		CAATTGTGCAAATGCCTAGA	GTGTTCCAGTAGCTACCGTC	substitution	sod1	50 um paraquat
PSR19	CAN	7800	G	C		CCACACCTCTGACCAACGCC	GCCCAGTGGGCGCTCTTATA	substitution	sod1	50 um paraquat
	ADE	4985	C	T		ACATTCAATTGTGCAAATGC	TAGAGGTGTTCCAGTAGCTA	substitution	sod1	50 um paraquat
PSR20	CAN	8349	G	A		CCTTCACATTTCAAGGTACT	AACTAGTTGGTATCACTGCT	substitution	sod1	50 um paraquat
	ADE	3816	T-	AA		AAAGAGCATTTAATCAAAAA	GGTATAGCAGTTACCCAAAG	complex	sod1	50 um paraquat
PSR21	CAN	7744	G	A		TATTGGTATGATTGCCCTTG	TGGTACTATTGGTACAGGTC	substitution	sod1	50 um paraquat
	ADE	4945	C	A		TGCCCGTAAAAGGTTCTTGT	TAGATGGAGTAGATTCTTTA	substitution	sod1	50 um paraquat
PSR22	CAN	8127	G	A		TCAAATATTACGGTGAATTC	AGTTCTGGGTCGCTTCCATC	substitution	sod1	50 um paraquat
	ADE	4016	A	G		GGATCGTCCTTTGTACGCCG	AAAATGGGCACCATTTACTA	substitution	sod1	50 um paraquat
PSR23	CAN	8166	G	A		TCAAAGTTTTAGCCATTATC	GGTTTCTAATATACTGTTTT	substitution	sod1	50 um paraquat
	3LG	3304	AT	TA		GCATGGCTACGAACCGGGTA	ACTAAGTGATTGACTCTTGC	complex	sod1	50 um paraquat
PSR24	CAN	8637	G	C		CAAATTCAAATATTTACGTT	GTTCCCGTATTTTATTTGGT	substitution	sod1	50 um paraquat
	ADE	4696	G	A		CATTGGTTGGAATCATCATG	GATCAGACTCTGACTTGCCG	substitution	sod1	50 um paraquat
PSR25	5'LYS	11958	C	A		TCAGAGAGATTTTAGTTATG	AATTGGATGGATCGCTTAGC	substitution	sod1	50 um paraquat
	CAN	8412	A	-	-1	AATCCGTTCCAAGAGCCATC	AAAAAGTTGTTTTCCGTATC	deletion	sod1	50 um paraquat
	ADE	5011	G	C		GTGTTCCAGTAGCTACCGTC	CTATTAATAATAGTACGAAC	substitution	sod1	50 um paraquat
PSR26	CAN	8859	C	A		GGTTATTTATCTCAATCTCG	ACATCAGATTTATGCAAGCT	substitution	sod1	50 um paraquat
	ADE	4977	GCAAA	CCAAT		GATTCTTTACATTCAATTGT	TGCCTAGAGGTGTTCCAGTA	complex	sod1	50 um paraquat
PSR27	CAN	8710	G	A		GTCAAGGACCACCAAAGGTG	TGTTCCATACATTGCAGTTT	substitution	sod1	50 um paraquat
	ADE	4922	G	C		GACACCACTTCCTGTCATCG	TGTGCCCGTAAAAGGTTCTT	substitution	sod1	50 um paraquat
PSR31	CAN	8840	G	A		GTTGCAGGCTTTTTTGCATG	TTATTTATCTCAATCTCGCA	substitution	sod1	50 um paraquat
	ADE	4945	C	A		TGCCCGTAAAAGGTTCTTGT	TAGATGGAGTAGATTCTTTA	substitution	sod1	50 um paraquat
PSR32	CAN	8888	C	A		TTTATGCAAGCTTTGAAATA	CGTGGCATCTCTCGTGACGA	substitution	sod1	50 um paraquat
	ADE	4220	Gtata-	TtataT		CAAATCTTTTCCCGGTTGTG	TTTGGTGTGGAAATGTTCTA	complex	sod1	50 um paraquat
PSR33	CAN	8306	G	A		GAAGGGAGGTTCTTAGGTTG	GTTTCCTCTTTGATTAACGC	substitution	sod1	50 um paraquat
	ADE	3507	A	C		GGTATATTAGGAGGGGGACA	TTGGGACGTATGATTGTTGA	substitution	sod1	50 um paraquat
	ADE	3588	A	C		GCTGAAAATTCTCCTGCCAA	CAAATAAGCAACTCCAATGA	substitution	sod1	50 um paraquat
PSR34	CAN	7979	G	A		TACATGTATTGGTTTTCTTG	GCAATCACTTTTGCCCTGGA	substitution	sod1	50 um paraquat
	ADE	4138	G	C		ATATTTGTGACTTATGTTAT	CGCCTGCTAGAGTTCCGGAC	substitution	sod1	50 um paraquat
PSR35	CAN	8637	G	C		CAAATTCAAATATTTACGTT	GTTCCCGTATTTTATTTGGT	substitution	sod1	50 um paraquat
	ADE	5032	G	A		CTATTAATAATAGTACGAAC	CTGCGCTGTTGGCTGTCAGA	substitution	sod1	50 um paraquat
	3'LYS	2660	T	C		ATTCATTTTCTTTGGGAGGA	TCAAAGACGTAGCAACAACA	substitution	sod1	50 um paraquat
PSR36	5'LYS	10935	G-	CT		TACGGCAATTTTCTGCCAAG	TTTGTAACCTCAGACAATCA	complex	sod1	50 um paraquat
	CAN	7761	G	A		TTGGTGGTACTATTGGTACA	GTCTTTTCATTGGTTTATCC	substitution	sod1	50 um paraquat
	ADE	5023	A	C		CTACCGTCGCTATTAATAAT	GTACGAACGCTGCGCTGTTG	substitution	sod1	50 um paraquat
PSR37	CAN	8916	-	T		TCTCTCGTGACGAGTTACCA	TTAGAGCTAAATTAATGCCC	insertion	sod1	50 um paraquat
	ADE	3794	-	A		CAAGACAAATATATTCAAAA	GAGCATTTAATCAAAAATGG	insertion	sod1	50 um paraquat
PSR38	CAN	7721	A	C		AAGAGAGAGCTTAAGCAAAG	CATATTGGTATGATTGCCCT	substitution	sod1	50 um paraquat
	ADE	4696	G	A		CATTGGTTGGAATCATCATG	GATCAGACTCTGACTTGCCG	substitution	sod1	50 um paraquat
PSR39	CAN	8343	G	C		ACGCTGCCTTCACATTTCAA	GTACTGAACTAGTTGGTATC	substitution	sod1	50 um paraquat
	ADE	3682	G	A		AATGTGATGTGCTAACGATT	AGATTGAGCATGTTGATGTT	substitution	sod1	50 um paraquat
PSR40	CAN	7996	T	G		TTGGGCAATCACTTTTGCCC	GGAACTTAGTGTAGTTGGCC	substitution	sod1	50 um paraquat
	ADE	3499	G	-	-1	GAACAGTTGGTATATTAGGA	GGGGACAATTGGGACGTATG	deletion	sod1	50 um paraquat
PSR41	ADE	5011	G	C		GTGTTCCAGTAGCTACCGTC	CTATTAATAATAGTACGAAC	substitution	sod1	50 um paraquat
PSR42	CAN	8400	C	A		CAAACCCCAGAAAATCCGTT	CAAGAGCCATCAAAAAAGTT	substitution	sod1	50 um paraquat
	ADE	4970	C	A		TGGAGTAGATTCTTTACATT	AATTGTGCAAATGCCTAGAG	substitution	sod1	50 um paraquat
PSR43	CAN	7756	G	A		TGCCCTTGGTGGTACTATTG	TACAGGTCTTTTCATTGGTT	substitution	sod1	50 um paraquat
	ADE	5183	A	C		AGCTTATCTAGAAAACAAGT	ATATATAAGTTTATTGATAT	substitution	sod1	50 um paraquat
PSR44	CAN	7845	G	C		ATTTATTTATGGGTTCTTTG	CATATTCTGTCACGCAGTCC	substitution	sod1	50 um paraquat
	ADE	4937	G	A		CATCGGTGTGCCCGTAAAAG	TTCTTGTCTAGATGGAGTAG	substitution	sod1	50 um paraquat
PSR45	CAN	7723	A	G		GAGAGAGCTTAAGCAAAGAC	TATTGGTATGATTGCCCTTG	substitution	sod1	50 um paraquat
	ADE	4647	AA	GT		ATCAAAATCTCTGTCGCTCA	AGTTGGACTTGGAAGCAATG	complex	sod1	50 um paraquat
PSR46	CAN	7945	G	A		ATTCCTTTCTCCAGCATTTG	TGCGGCCAATGGTTACATGT	substitution	sod1	50 um paraquat
	ADE	5146	G	T		TTGTCAAAGCACAAAAGTTA	AAACTGTCGGTTACGAAGCT	substitution	sod1	50 um paraquat
PSR47	CAN	8748	G	C		TTTTCGTTACTGCTGCATTT	GCGCTTTGGCTTACATGGAG	substitution	sod1	50 um paraquat
	CAN	8899	C	A		TTTGAAATACCGTGGCATCT	TCGTGACGAGTTACCATTTA	substitution	sod1	50 um paraquat
	ADE	4333	C	A		TTGATGCTTGCGTCACTTCT	AATTTGAAGCTCATTTGAGA	substitution	sod1	50 um paraquat
PSR48	CAN	7674	G	T		ATGGCATAGGTGATGAAGAT	AAGGAGAAGTACAGAACGCT	substitution	sod1	50 um paraquat
	ADE	3994	A	T		CGGAAGCTTTGGAAGTACTG	AGGATCGTCCTTTGTACGCC	substitution	sod1	50 um paraquat
PSR49	CAN	8343	G	A		ACGCTGCCTTCACATTTCAA	GTACTGAACTAGTTGGTATC	substitution	sod1	50 um paraquat
	ADE	4375	C	-	-1	CAATATTGGATTTGCCAATG	CAAAGAATTTCACATCTTTC	deletion	sod1	50 um paraquat
PSR50	CAN	8205	G	-	-1	TTTGTATGGTTTGTGGTGCT	GGGTTACCGGCCCAGTTGGA	deletion	sod1	50 um paraquat
	ADE	3682	G	A		AATGTGATGTGCTAACGATT	AGATTGAGCATGTTGATGTT	substitution	sod1	50 um paraquat
PSR51	CAN	8444	C	G		TTCCGTATCTTAACCTTCTA	ATTGGCTCTCTATTATTCAT	substitution	sod1	50 um paraquat
	ADE	4271	A	C		AACAGGGGAATTGCTTATTA	CGAAATTGCCCCAAGGCCTC	substitution	sod1	50 um paraquat
	ADE	4867	G	T		CAATTATCGCTGGAGCTGGT	GGGCTGCTCACTTGCCAGGT	substitution	sod1	50 um paraquat
PSR52	5'LYS	10099	G	A		TTCAGCTACCAAATTTAATT	CTTGGGAGTTGGGAATTGAA	substitution	sod1	50 um paraquat
	CAN	7980	G	C		ACATGTATTGGTTTTCTTGG	CAATCACTTTTGCCCTGGAA	substitution	sod1	50 um paraquat
	ADE	4850	T	C		CAAGCGTGGAATTAAAACAA	TATCGCTGGAGCTGGTGGGG	substitution	sod1	50 um paraquat
PSR53	CAN	7503	C	-	-1	AGAAGCATATGTACAATGAG	CGGTCACAACCCTCTTTCAC	deletion	sod1	50 um paraquat
	ADE	3750	C	A		CATCCCAAATTAAAAATTTA	CCTTCTCCAGAAACAATCAG	substitution	sod1	50 um paraquat
	3'LYS	2277	G	C		CAGTGGAAGTTTGTCATTAT	AGTTGGTGGAGGTAAAAATC	substitution	sod1	50 um paraquat
PSR54	CAN	7695	G	T		AAGGAGAAGTACAGAACGCT	AAGTGAAGAGAGAGCTTAAG	substitution	sod1	50 um paraquat
	ADE	4853	T	A		GCGTGGAATTAAAACAATTA	CGCTGGAGCTGGTGGGGCTG	substitution	sod1	50 um paraquat
PSR55	CAN	8119	G	T		GTTCCCTGTCAAATATTACG	TGAATTCGAGTTCTGGGTCG	substitution	sod1	50 um paraquat
	ADE	4721	T	C		AGACTCTGACTTGCCGGTAA	GTCTGCCGCATGTGCGGTTT	substitution	sod1	50 um paraquat
PSR56	CAN	8152	T	A		CTGGGTCGCTTCCATCAAAG	TTTAGCCATTATCGGGTTTC	substitution	sod1	50 um paraquat
	ADE	5044	G	C		GTACGAACGCTGCGCTGTTG	CTGTCAGACTGCTTGGCGCT	substitution	sod1	50 um paraquat
PSR57	CAN	8106	G	C		CAATAATGAACTTGTTCCCT	TCAAATATTACGGTGAATTC	substitution	sod1	50 um paraquat
	ADE	5060	G	A		GTTGGCTGTCAGACTGCTTG	CGCTTATGATTCAAGTTATA	substitution	sod1	50 um paraquat
PSR58	CAN	8305	G	A		CGAAGGGAGGTTCTTAGGTT	GGTTTCCTCTTTGATTAACG	substitution	sod1	50 um paraquat
	ADE	3299	G	-	-1	TTGTTGCATGGCTACGAACC	GGTAATACTAAGTGATTGAC	deletion	sod1	50 um paraquat
PSR59	CAN	7674	G	T		ATGGCATAGGTGATGAAGAT	AAGGAGAAGTACAGAACGCT	substitution	sod1	50 um paraquat
	ADE	4289	C	G		TAACGAAATTGCCCCAAGGC	TCACAACTCTGGACATTATA	substitution	sod1	50 um paraquat
PSR60	5'LYS	11958	C	A		TCAGAGAGATTTTAGTTATG	AATTGGATGGATCGCTTAGC	substitution	sod1	50 um paraquat
	CAN	7674	G	T		ATGGCATAGGTGATGAAGAT	AAGGAGAAGTACAGAACGCT	substitution	sod1	50 um paraquat
	ADE	4922	G	A		GACACCACTTCCTGTCATCG	TGTGCCCGTAAAAGGTTCTT	substitution	sod1	50 um paraquat
PSR61	5'LYS	10147	G	C		CTTATCAACTTTACCATTTG	ATTCAATGGTAGTTTATCCA	substitution	sod1	50 um paraquat
	CAN	7747	G	T		TGGTATGATTGCCCTTGGTG	TACTATTGGTACAGGTCTTT	substitution	sod1	50 um paraquat
	ADE	4466	A	-	-1	TACAAAAGATAAAGAGCTAG	AACTTGCGAAAGAGCATTGG	deletion	sod1	50 um paraquat
PSR62	CAN	8441	C	A		GTTTTCCGTATCTTAACCTT	TACATTGGCTCTCTATTATT	substitution	sod1	50 um paraquat
	ADE	4826	C	A		GTCAGCATATGCTATTTCCG	AAGCAAGCGTGGAATTAAAA	substitution	sod1	50 um paraquat
PSR63	CAN	8343	G	A		ACGCTGCCTTCACATTTCAA	GTACTGAACTAGTTGGTATC	substitution	sod1	50 um paraquat
	ADE	3511	G	A		TATTAGGAGGGGGACAATTG	GACGTATGATTGTTGAGGCA	substitution	sod1	50 um paraquat
PSR64	CAN	7801	G	C		CACACCTCTGACCAACGCCG	CCCAGTGGGCGCTCTTATAT	substitution	sod1	50 um paraquat
	ADE	3502	G	C		CAGTTGGTATATTAGGAGGG	GACAATTGGGACGTATGATT	substitution	sod1	50 um paraquat
PSR65	CAN	8448	G	C		GTATCTTAACCTTCTACATT	GCTCTCTATTATTCATTGGA	substitution	sod1	50 um paraquat
	ADE	4334	A	G		TGATGCTTGCGTCACTTCTC	ATTTGAAGCTCATTTGAGAT	substitution	sod1	50 um paraquat
PSR66	CAN	8418	GttG	AttT		TTCCAAGAGCCATCAAAAAA	TTTTCCGTATCTTAACCTTC	complex	sod1	50 um paraquat
	ADE	5043	G	T		AGTACGAACGCTGCGCTGTT	GCTGTCAGACTGCTTGGCGC	substitution	sod1	50 um paraquat
PSR101	CAN	8228	C	-	-1	GTTACCGGCCCAGTTGGATT	CGTTATTGGAGAAACCCAGG	deletion	sod1	50 um Paraquat
	ADE	4737	G	A		GTAATGTCTGCCGCATGTGC	GTTTTAAAAGATTTTGGCGT	substitution	sod1	50 um Paraquat
	ADE	4999	G	A		AAATGCCTAGAGGTGTTCCA	TAGCTACCGTCGCTATTAAT	substitution	sod1	50 um Paraquat
PSR102	CAN	7747	G	T		TGGTATGATTGCCCTTGGTG	TACTATTGGTACAGGTCTTT	substitution	sod1	50 um Paraquat
	ADE	4540	A	G		AAGAGTCTAGACCTAACAGA	AAGTAGGTCACATAAATATT	substitution	sod1	50 um Paraquat
PSR103	CAN	7705	G	A		ACAGAACGCTGAAGTGAAGA	AGAGCTTAAGCAAAGACATA	substitution	sod1	50 um Paraquat
	ADE	4392	T	-	-1	ATGCCAAAGAATTTCACATC	TTCTCCACCATTACAACGAA	deletion	sod1	50 um Paraquat
PSR104	CAN	7705	G	C		ACAGAACGCTGAAGTGAAGA	AGAGCTTAAGCAAAGACATA	substitution	sod1	50 um Paraquat
	ADE	4355	C	A		ATTTGAAGCTCATTTGAGAT	AATATTGGATTTGCCAATGC	substitution	sod1	50 um Paraquat
PSR105	CAN	7800	G	A		CCACACCTCTGACCAACGCC	GCCCAGTGGGCGCTCTTATA	substitution	sod1	50 um Paraquat
	ADE	4960	T	C		CTTGTCTAGATGGAGTAGAT	CTTTACATTCAATTGTGCAA	substitution	sod1	50 um Paraquat
PSR106	5'LYS	12167	G	A		TTTTCCAAAAAGGCCAAACG	AACAACTGAGGGGTCCTTTC	substitution	sod1	50 um Paraquat
	CAN	7776	T	G		GTACAGGTCTTTTCATTGGT	TATCCACACCTCTGACCAAC	substitution	sod1	50 um Paraquat
	CAN	8042	A	-	-1	ATTCAATTTTGGACGTACAA	GTTCCACTGGCGGCATGGAT	deletion	sod1	50 um Paraquat
	ADE	3935	G	A		GAGGACTTTGGCATACGATG	AAGAGGTAACTTCGTTGTAA	substitution	sod1	50 um Paraquat
PSR107	CAN	8952	GC	TG		TGCCCGGCTTGGCTTATTAT	GGCCACATTTATGACGATCA	complex	sod1	50 um Paraquat
	ADE	4274	A	G		AGGGGAATTGCTTATTAACG	AATTGCCCCAAGGCCTCACA	substitution	sod1	50 um Paraquat
PSR108	CAN	7746	G	A		TTGGTATGATTGCCCTTGGT	GTACTATTGGTACAGGTCTT	substitution	sod1	50 um Paraquat
	ADE	5060	G	A		GTTGGCTGTCAGACTGCTTG	CGCTTATGATTCAAGTTATA	substitution	sod1	50 um Paraquat
PSR109	CAN	7476	A	-	-1	ATTCAAAAGAAGACGCCGAC	TAGAGGAGAAGCATATGTAC	deletion	sod1	50 um Paraquat
	ADE	3677	C	G		TGAAAAATGTGATGTGCTAA	GATTGAGATTGAGCATGTTG	substitution	sod1	50 um Paraquat
PSR110	CAN	7980	G	C		ACATGTATTGGTTTTCTTGG	CAATCACTTTTGCCCTGGAA	substitution	sod1	50 um Paraquat
	ADE	4999	G	C		AAATGCCTAGAGGTGTTCCA	TAGCTACCGTCGCTATTAAT	substitution	sod1	50 um Paraquat
PSR111	CAN	8358	G	C		TTCAAGGTACTGAACTAGTT	GTATCACTGCTGGTGAAGCT	substitution	sod1	50 um Paraquat
	ADE	5014	A	G		TTCCAGTAGCTACCGTCGCT	TTAATAATAGTACGAACGCT	substitution	sod1	50 um Paraquat
PSR112	CAN	7878	G	C		CGCAGTCCTTGGGCGAAATG	CTACATTCATCCCTGTTACA	substitution	sod1	50 um Paraquat
	ADE	4138	G	C		ATATTTGTGACTTATGTTAT	CGCCTGCTAGAGTTCCGGAC	substitution	sod1	50 um Paraquat
PSR113	CAN	7855	T	A		GGGTTCTTTGGCATATTCTG	CACGCAGTCCTTGGGCGAAA	substitution	sod1	50 um Paraquat
	URA	6033	G	A		AATTCTGCTAACATCAAAAG	CCTCTAGGTTCCTTTATTAC	substitution	sod1	50 um Paraquat
	ADE	4781	C	A		ATTTGAAGTGACAATAGTCT	TGCTCATAGAACTCCACATA	substitution	sod1	50 um Paraquat
PSR114	CAN	8632	A	C		TGCCGCAAATTCAAATATTT	CGTTGGTTCCCGTATTTTAT	substitution	sod1	50 um Paraquat
	ADE	3934	G	C		CGAGGACTTTGGCATACGAT	GAAGAGGTAACTTCGTTGTA	substitution	sod1	50 um Paraquat
PSR115	CAN	8074	G	A		GGCATGGATTAGTATTTTTT	GGTAATTATCACAATAATGA	substitution	sod1	50 um Paraquat
	ADE	3935	G	A		GAGGACTTTGGCATACGATG	AAGAGGTAACTTCGTTGTAA	substitution	sod1	50 um Paraquat
PSR116	CAN	8469	C	-	-1	GCTCTCTATTATTCATTGGA	TTTTAGTTCCATACAATGAC	deletion	sod1	50 um Paraquat
	ADE	4519	A	C		CCTCAGTGTACTTATATGGA	AAGAGTCTAGACCTAACAGA	substitution	sod1	50 um Paraquat
PSR117	CAN	8100	T	-	-1	TTATCACAATAATGAACTTG	TCCCTGTCAAATATTACGGT	deletion	sod1	50 um Paraquat
	ADE	5010	CGC	AGA		GGTGTTCCAGTAGCTACCGT	TATTAATAATAGTACGAACG	complex	sod1	50 um Paraquat
PSR118	CAN	8255	G	A		TGGAGAAACCCAGGTGCCTG	GGTCCAGGTATAATATCTAA	substitution	sod1	50 um Paraquat
	ADE	4196	C	A		GAAGTTGTTGGCAGAAAATG	AATCAAATCTTTTCCCGGTT	substitution	sod1	50 um Paraquat
PSR119	5'LYS	9933	G	A		AGGTAAAAATCATTTTGGTA	CCAAGATAGAATGACCACCT	substitution	sod1	50 um Paraquat
	5'LYS	10452	T	A		GCGTATCTATTTCTCCTAAT	CGATTCTGAACCCACGAATT	substitution	sod1	50 um Paraquat
	CAN	7789	T	G		CATTGGTTTATCCACACCTC	GACCAACGCCGGCCCAGTGG	substitution	sod1	50 um Paraquat
	ADE	3510	G	-	-1	ATATTAGGAGGGGGACAATT	GGACGTATGATTGTTGAGGC	deletion	sod1	50 um Paraquat
PSR120	CAN	7761	G	C		TTGGTGGTACTATTGGTACA	GTCTTTTCATTGGTTTATCC	substitution	sod1	50 um Paraquat
	ADE	5011	G	A		GTGTTCCAGTAGCTACCGTC	CTATTAATAATAGTACGAAC	substitution	sod1	50 um Paraquat
PSR121	CAN	8951	T	A		ATGCCCGGCTTGGCTTATTA	GCGGCCACATTTATGACGAT	substitution	sod1	50 um Paraquat
	ADE	4903	A	C		CAGGTATGGTGGCTGCAATG	CACCACTTCCTGTCATCGGT	substitution	sod1	50 um Paraquat
PSR122	CAN	8720	C	A		ACCAAAGGTGGTGTTCCATA	ATTGCAGTTTTCGTTACTGC	substitution	sod1	50 um Paraquat
	ADE	3689	A	C		TGTGCTAACGATTGAGATTG	GCATGTTGATGTTCCTACAC	substitution	sod1	50 um Paraquat
PSR123	CAN	7737	G	C		AAAGACATATTGGTATGATT	CCCTTGGTGGTACTATTGGT	substitution	sod1	50 um Paraquat
	ADE	5035	G	A		TTAATAATAGTACGAACGCT	CGCTGTTGGCTGTCAGACTG	substitution	sod1	50 um Paraquat
PSR124	CAN	8842	TAT	-AA		TGCAGGCTTTTTTGCATGGT	TTATCTCAATCTCGCACATC	complex	sod1	50 um Paraquat
	ADE	4286	G	C		TATTAACGAAATTGCCCCAA	GCCTCACAACTCTGGACATT	substitution	sod1	50 um Paraquat
PSR125	CAN	8376	G	A		TTGGTATCACTGCTGGTGAA	CTGCAAACCCCAGAAAATCC	substitution	sod1	50 um Paraquat
	ADE	4546	G	C		CTAGACCTAACAGAAAAGTA	GTCACATAAATATTATTGCC	substitution	sod1	50 um Paraquat
	ADE	4567	T	C		GTCACATAAATATTATTGCC	CCAGTATGGCGGAATGTGAA	substitution	sod1	50 um Paraquat
PSR126	CAN	8427	C	G		CCATCAAAAAAGTTGTTTTC	GTATCTTAACCTTCTACATT	substitution	sod1	50 um Paraquat
	ADE	4696	G	A		CATTGGTTGGAATCATCATG	GATCAGACTCTGACTTGCCG	substitution	sod1	50 um Paraquat
PSR127	CAN	8349	G	A		CCTTCACATTTCAAGGTACT	AACTAGTTGGTATCACTGCT	substitution	sod1	50 um Paraquat
	ADE	4937	G	A		CATCGGTGTGCCCGTAAAAG	TTCTTGTCTAGATGGAGTAG	substitution	sod1	50 um Paraquat
PSR128	CAN	8202	G	-	-1	GTTTTTGTATGGTTTGTGGT	CTGGGGTTACCGGCCCAGTT	deletion	sod1	50 um Paraquat
	ADE	4235	A	G		TTGTGGTATATTTGGTGTGG	AATGTTCTATTTAGAAACAG	substitution	sod1	50 um Paraquat
PSR129	CAN	8888	C	G		TTTATGCAAGCTTTGAAATA	CGTGGCATCTCTCGTGACGA	substitution	sod1	50 um Paraquat
	ADE	4304	A	C		AAGGCCTCACAACTCTGGAC	TTATACCATTGATGCTTGCG	substitution	sod1	50 um Paraquat
PSR130	CAN	7870	GCGAAAT	CCGAAAA		TTCTGTCACGCAGTCCTTGG	GGCTACATTCATCCCTGTTA	complex	sod1	50 um Paraquat
	ADE	3810	C	-	-1	ATTCAAAAAGAGCATTTAAT	AAAAATGGTATAGCAGTTAC	deletion	sod1	50 um Paraquat
PSR131	CAN	8370	G	A		AACTAGTTGGTATCACTGCT	GTGAAGCTGCAAACCCCAGA	substitution	sod1	50 um Paraquat
	ADE	4206	T	-	-1	GAAAATGCAATCAAATCTTT	CCCGGTTGTGGTATATTTGG	deletion	sod1	50 um Paraquat
PSR132	CAN	7979	G	C		TACATGTATTGGTTTTCTTG	GCAATCACTTTTGCCCTGGA	substitution	sod1	50 um Paraquat
	ADE	4787	A	G		AGTGACAATAGTCTCTGCTC	TAGAACTCCACATAGGATGT	substitution	sod1	50 um Paraquat
PSR133	CAN	9069	TGGATCTT	GGGTTTTA		TTTTCCTGTTCTTAGCTGTT	ATTTCAATGCATATTCAGAT	complex	sod1	50 um Paraquat
	ADE	4922	G	C		GACACCACTTCCTGTCATCG	TGTGCCCGTAAAAGGTTCTT	substitution	sod1	50 um Paraquat
PSR134	CAN	8106	G	A		CAATAATGAACTTGTTCCCT	TCAAATATTACGGTGAATTC	substitution	sod1	50 um Paraquat
	ADE	4323	C-	GA		CATTATACCATTGATGCTTG	GTCACTTCTCAATTTGAAGC	complex	sod1	50 um Paraquat
PSR135	CAN	8628	A	T		TCTCTGCCGCAAATTCAAAT	TTTACGTTGGTTCCCGTATT	substitution	sod1	50 um Paraquat
	ADE	3647	-	A	+1	TTCCAATCCTCTTGATATCG	AAAAACTAGCTGAAAAATGT	insertion	sod1	50 um Paraquat
PSR136	URA	6064	G	C		CCTTTATTACTTCTTCTGCC	CCTGCTTCAAACCGCTAACA	substitution	sod1	50 um Paraquat
	ADE	4699	T	C		TGGTTGGAATCATCATGGGA	CAGACTCTGACTTGCCGGTA	substitution	sod1	50 um Paraquat
PSR137	CAN	8933	G	-	-1	CCATTTAGAGCTAAATTAAT	CCCGGCTTGGCTTATTATGC	deletion	sod1	50 um Paraquat
	ADE	3930	C	A		AAGTCGAGGACTTTGGCATA	GATGGAAGAGGTAACTTCGT	substitution	sod1	50 um Paraquat
PSR138	CAN	8417	A	-	-1	GTTCCAAGAGCCATCAAAAA	GTTGTTTTCCGTATCTTAAC	deletion	sod1	50 um Paraquat
	ADE	4871	C	G		TATCGCTGGAGCTGGTGGGG	TGCTCACTTGCCAGGTATGG	substitution	sod1	50 um Paraquat
PSR139	CAN	7756	G	A		TGCCCTTGGTGGTACTATTG	TACAGGTCTTTTCATTGGTT	substitution	sod1	50 um Paraquat
	CAN	8266	T	A		AGGTGCCTGGGGTCCAGGTA	AATATCTAAGGATAAAAACG	substitution	sod1	50 um Paraquat
	ADE	4921	G	A		TGACACCACTTCCTGTCATC	GTGTGCCCGTAAAAGGTTCT	substitution	sod1	50 um Paraquat
PSR140	CAN	7578	G	T		GGTCAATACCATTAAAAGAT	AGAAAAGTAAAGAATTGCAT	substitution	sod1	50 um Paraquat
	ADE	4520	A	C		CTCAGTGTACTTATATGGAA	AGAGTCTAGACCTAACAGAA	substitution	sod1	50 um Paraquat
PSR141	CAN	7890	C	A		GCGAAATGGCTACATTCATC	CTGTTACATCCTCTTTCACA	substitution	sod1	50 um Paraquat
	ADE	3728	A	-	-1	ACTAAAGAATCTTCAAGTAA	CATCCCAAATTAAAAATTTA	deletion	sod1	50 um Paraquat
PSR142	5'LYS	10224	C	A		ATCTTTTCTTTAAGAAAGTC	TGATGTCCTTGGATAAAAGA	substitution	sod1	50 um Paraquat
	CAN	8656	G	A		TGGTTCCCGTATTTTATTTG	TCTATCAAAGAACAAGTTGG	substitution	sod1	50 um Paraquat
	ADE	4681	G	T		AAGCAATGGTCAAACCATTG	TTGGAATCATCATGGGATCA	substitution	sod1	50 um Paraquat
PSR143	CAN	7496	C	G		ATAGAGGAGAAGCATATGTA	AATGAGCCGGTCACAACCCT	substitution	sod1	50 um Paraquat
	ADE	3505	C	A		TTGGTATATTAGGAGGGGGA	AATTGGGACGTATGATTGTT	substitution	sod1	50 um Paraquat
	ADE	3673	C	A		TAGCTGAAAAATGTGATGTG	TAACGATTGAGATTGAGCAT	substitution	sod1	50 um Paraquat
PSR144	CAN	8373	G	A		TAGTTGGTATCACTGCTGGT	AAGCTGCAAACCCCAGAAAA	substitution	sod1	50 um Paraquat
	ADE	3506	A	G		TGGTATATTAGGAGGGGGAC	ATTGGGACGTATGATTGTTG	substitution	sod1	50 um Paraquat
PSR145	CAN	8254	G	A		TTGGAGAAACCCAGGTGCCT	GGGTCCAGGTATAATATCTA	substitution	sod1	50 um Paraquat
	ADE	5032	G	A		CTATTAATAATAGTACGAAC	CTGCGCTGTTGGCTGTCAGA	substitution	sod1	50 um Paraquat
PSR149	CAN	8741	T	C		ATTGCAGTTTTCGTTACTGC	GCATTTGGCGCTTTGGCTTA	substitution	sod1	50 um Paraquat
	CAN	8800	G	-	-1	TGGTGACAAAGTTTTCGAAT	GCTATTAAATATCACTGGTG	deletion	sod1	50 um Paraquat
	ADE	4861	G	C		TTAAAACAATTATCGCTGGA	CTGGTGGGGCTGCTCACTTG	substitution	sod1	50 um Paraquat
PSR150	CAN	8840	G	A		GTTGCAGGCTTTTTTGCATG	TTATTTATCTCAATCTCGCA	substitution	sod1	50 um Paraquat
	ADE	3935	G	A		GAGGACTTTGGCATACGATG	AAGAGGTAACTTCGTTGTAA	substitution	sod1	50 um Paraquat
PSR151	CAN	8128	A	G		CAAATATTACGGTGAATTCG	GTTCTGGGTCGCTTCCATCA	substitution	sod1	50 um Paraquat
	ADE	4859	G	A		AATTAAAACAATTATCGCTG	AGCTGGTGGGGCTGCTCACT	substitution	sod1	50 um Paraquat
PSR152	CAN	8341	A	G		TAACGCTGCCTTCACATTTC	AGGTACTGAACTAGTTGGTA	substitution	sod1	50 um Paraquat
	CAN	9030	G	C		AATTCAATGGTGTTAGCTTT	CTGCCGCCTATATCTCTGTT	substitution	sod1	50 um Paraquat
	ADE	3853	G	-	-1	AAAGTGTTCCTGTGGAACAA	CCAGTGAGACGTCCCTATTG	deletion	sod1	50 um Paraquat
PSR153	CAN	7680	G	-	-1	TAGGTGATGAAGATGAAGGA	AAGTACAGAACGCTGAAGTG	deletion	sod1	50 um Paraquat
	ADE	3937	A	G		GGACTTTGGCATACGATGGA	GAGGTAACTTCGTTGTAAAG	substitution	sod1	50 um Paraquat
	ADE	4234	G	C		GTTGTGGTATATTTGGTGTG	AAATGTTCTATTTAGAAACA	substitution	sod1	50 um Paraquat
PSR154	CAN	8381	A	-	-1	CACTGCTGGTGAAGCTGCAA	CCCCAGAAAATCCGTTCCAA	deletion	sod1	50 um Paraquat
	ADE	3750	C	A		CATCCCAAATTAAAAATTTA	CCTTCTCCAGAAACAATCAG	substitution	sod1	50 um Paraquat
PSR155	CAN	8237	G	A		CCAGTTGGATTCCGTTATTG	AGAAACCCAGGTGCCTGGGG	substitution	sod1	50 um Paraquat
	URA	5644	G	A		TTTGTGAGTTTAGTATACAT	CATTTACTTATAATACAGTT	substitution	sod1	50 um Paraquat
	ADE	3659	A	-	-1	TGATATCGAAAAACTAGCTG	AAAATGTGATGTGCTAACGA	deletion	sod1	50 um Paraquat
PSR156	CAN	8670	A	T		TATTTGGTCTATCAAAGAAC	AGTTGGCTCCTAAATTCCTG	substitution	sod1	50 um Paraquat
	ADE	4187	C	A		ACTTAAGGCGAAGTTGTTGG	AGAAAATGCAATCAAATCTT	substitution	sod1	50 um Paraquat
PSR157	CAN	7761	G	A		TTGGTGGTACTATTGGTACA	GTCTTTTCATTGGTTTATCC	substitution	sod1	50 um Paraquat
	ADE	4921	G	C		TGACACCACTTCCTGTCATC	GTGTGCCCGTAAAAGGTTCT	substitution	sod1	50 um Paraquat
PSR158	CAN	8237	G	A		CCAGTTGGATTCCGTTATTG	AGAAACCCAGGTGCCTGGGG	substitution	sod1	50 um Paraquat
	ADE	4826	C	A		GTCAGCATATGCTATTTCCG	AAGCAAGCGTGGAATTAAAA	substitution	sod1	50 um Paraquat
PSR159	CAN	7947	G	C		TCCTTTCTCCAGCATTTGGT	CGGCCAATGGTTACATGTAT	substitution	sod1	50 um Paraquat
	ADE	4859	G	A		AATTAAAACAATTATCGCTG	AGCTGGTGGGGCTGCTCACT	substitution	sod1	50 um Paraquat
PSR160	CAN	8253	T	A		ATTGGAGAAACCCAGGTGCC	GGGGTCCAGGTATAATATCT	substitution	sod1	50 um Paraquat
	ADE	4826	C	A		GTCAGCATATGCTATTTCCG	AAGCAAGCGTGGAATTAAAA	substitution	sod1	50 um Paraquat

## Sheet: dsDNA spontaneous mutations
mutant number	mutated gene	Reference position	WT base(s)	mutant base(s)	deletion/insertion	5′ flanking sequence	3′ flanking sequence	type of mutation	Strain genotype	Experimental condition
MSW1		7756	G	A		TGCCCTTGGTGGTACTATTG	TACAGGTCTTTTCATTGGTT	substitution	WT	spontaneous
MSW2		8135	G	A		TACGGTGAATTCGAGTTCTG	GTCGCTTCCATCAAAGTTTT	substitution	WT	spontaneous
MSW3		8611	C	T		TATCTTAACAACCATTATCT	TGCCGCAAATTCAAATATTT	substitution	WT	spontaneous
MSW4		8421	GTTTTCC	TTTTTCG		CAAGAGCCATCAAAAAAGTT	GTATCTTAACCTTCTACATT	complex	WT	spontaneous
MSW5		7733	G	A		AAGCAAAGACATATTGGTAT	ATTGCCCTTGGTGGTACTAT	substitution	WT	spontaneous
MSW6		8412	-	A	~+A	AATCCGTTCCAAGAGCCATC	GTTGTTTTCCGTATCTTAAC	insertion	WT	spontaneous
MSW7		8888	C	A		TTTATGCAAGCTTTGAAATA	CGTGGCATCTCTCGTGACGA	substitution	WT	spontaneous
MSW8		8691	T	C		AGTTGGCTCCTAAATTCCTG	CAAGGACCACCAAAGGTGGT	substitution	WT	spontaneous
MSW9		8257	G	A		GAGAAACCCAGGTGCCTGGG	TCCAGGTATAATATCTAAGG	substitution	WT	spontaneous
MSW10		8538	A	-	~-ATT	TTTCTACTTCTCCCTTTATT	GCTATTGAGAACTCTGGTAC	deletion	WT	spontaneous
MSW11		8118	G	C		TGTTCCCTGTCAAATATTAC	GTGAATTCGAGTTCTGGGTC	substitution	WT	spontaneous
MSW12		8176	T	G		AGCCATTATCGGGTTTCTAA	ATACTGTTTTTGTATGGTTT	substitution	WT	spontaneous
MSW13		8335	C	A		TTTGATTAACGCTGCCTTCA	ATTTCAAGGTACTGAACTAG	substitution	WT	spontaneous
MSW14		8335	CA-	TAT		TTTGATTAACGCTGCCTTCA	TTTCAAGGTACTGAACTAGT	complex	WT	spontaneous
MSW15		8516	C	A		CTAACACAATCTACTTCCTA	GTTTCTACTTCTCCCTTTAT	substitution	WT	spontaneous
MSW17		7939	C	A		ACAAAGATTCCTTTCTCCAG	ATTTGGTGCGGCCAATGGTT	substitution	WT	spontaneous
MSW18		8118	G	A		TGTTCCCTGTCAAATATTAC	GTGAATTCGAGTTCTGGGTC	substitution	WT	spontaneous
MSW19		8716	C	A		GACCACCAAAGGTGGTGTTC	ATACATTGCAGTTTTCGTTA	substitution	WT	spontaneous
MSW20		8613	G	C		TCTTAACAACCATTATCTCT	CCGCAAATTCAAATATTTAC	substitution	WT	spontaneous
MSW21		7900	C	A		TACATTCATCCCTGTTACAT	CTCTTTCACAGTGTTCTCAC	substitution	WT	spontaneous
MSW22		8421	GTTTTCC	TTTTTCG		CAAGAGCCATCAAAAAAGTT	GTATCTTAACCTTCTACATT	complex	WT	spontaneous
MSW24		8427	C	G		CCATCAAAAAAGTTGTTTTC	GTATCTTAACCTTCTACATT	substitution	WT	spontaneous
MSW25		8462	-	ATT		TACATTGGCTCTCTATTATT	CATTGGACTTTTAGTTCCAT	insertion	WT	spontaneous
MSW26		8836	C	A		TGGTGTTGCAGGCTTTTTTG	ATGGTTATTTATCTCAATCT	substitution	WT	spontaneous
MSW27		8254	G	A		TTGGAGAAACCCAGGTGCCT	GGGTCCAGGTATAATATCTA	substitution	WT	spontaneous
MSW28		8618	AA	-	-2	ACAACCATTATCTCTGCCGC	TTCAAATATTTACGTTGGTT	deletion	WT	spontaneous
MSW29		8625	A	C		TTATCTCTGCCGCAAATTCA	ATATTTACGTTGGTTCCCGT	substitution	WT	spontaneous
MSW30		7729	G	T		GCTTAAGCAAAGACATATTG	TATGATTGCCCTTGGTGGTA	substitution	WT	spontaneous
MSW31		8106	G	C		CAATAATGAACTTGTTCCCT	TCAAATATTACGGTGAATTC	substitution	WT	spontaneous
MSW32		7977	T	C		GTTACATGTATTGGTTTTCT	GGGCAATCACTTTTGCCCTG	substitution	WT	spontaneous
MSR1		7813	C	A		CAACGCCGGCCCAGTGGGCG	TCTTATATCATATTTATTTA	substitution	rtt109	spontaneous
MSR2		7738	C	T		AAGACATATTGGTATGATTG	CCTTGGTGGTACTATTGGTA	substitution	rtt109	spontaneous
MSR3		8255	G	A		TGGAGAAACCCAGGTGCCTG	GGTCCAGGTATAATATCTAA	substitution	rtt109	spontaneous
MSR4		8674	T	G		TGGTCTATCAAAGAACAAGT	GGCTCCTAAATTCCTGTCAA	substitution	rtt109	spontaneous
MSR5		8440	T	A		TGTTTTCCGTATCTTAACCT	CTACATTGGCTCTCTATTAT	substitution	rtt109	spontaneous
MSR7		8118	G	A		TGTTCCCTGTCAAATATTAC	GTGAATTCGAGTTCTGGGTC	substitution	rtt109	spontaneous
MSR8		8601	CAACCA	C--C-A		CTTCAACGCTGTTATCTTAA	TTATCTCTGCCGCAAATTCA	complex	rtt109	spontaneous
MSR10		8712	G	C		CAAGGACCACCAAAGGTGGT	TTCCATACATTGCAGTTTTC	substitution	rtt109	spontaneous
MSR13		8940	-	T	~+1	GAGCTAAATTAATGCCCGGC	TTGGCTTATTATGCGGCCAC	insertion	rtt109	spontaneous
MSR14		8421	G	T		CAAGAGCCATCAAAAAAGTT	TTTTCCGTATCTTAACCTTC	substitution	rtt109	spontaneous
MSR15		8644	G	A		AAATATTTACGTTGGTTCCC	TATTTTATTTGGTCTATCAA	substitution	rtt109	spontaneous
MSR16		7872	G	C		CTGTCACGCAGTCCTTGGGC	AAATGGCTACATTCATCCCT	substitution	rtt109	spontaneous
MSR17		8068	T	-	-1	ACTGGCGGCATGGATTAGTA	TTTTTGGGTAATTATCACAA	deletion	rtt109	spontaneous
MSR19		8623	C	A		CATTATCTCTGCCGCAAATT	AAATATTTACGTTGGTTCC	substitution	rtt109	spontaneous
MSR20		9186	ACTTTTT-GGGACAAATT	GTTTTTTTGAAAAAAATG		GGGAAGATCATGAACCAAAG	TTGGAATGTTGTAGCATAGA	complex	rtt109	spontaneous
MSR21		8709	G	C		TGTCAAGGACCACCAAAGGT	GTGTTCCATACATTGCAGTT	substitution	rtt109	spontaneous
MSR22		8235	T	C		GCCCAGTTGGATTCCGTTAT	GGAGAAACCCAGGTGCCTGG	substitution	rtt109	spontaneous
MSR23		8827	G	T		AAATATCACTGGTGTTGCAG	CTTTTTTGCATGGTTATTTA	substitution	rtt109	spontaneous
MSR24		8367	G	A		CTGAACTAGTTGGTATCACT	CTGGTGAAGCTGCAAACCCC	substitution	rtt109	spontaneous
MSR25		8059	G	A		CAAAGTTCCACTGGCGGCAT	GATTAGTATTTTTTGGGTAA	substitution	rtt109	spontaneous
MSR26		8386	C	G		TGCTGGTGAAGCTGCAAACC	CAGAAAATCCGTTCCAAGAG	substitution	rtt109	spontaneous
MSR28		8455	T	G		AACCTTCTACATTGGCTCTC	ATTATTCATTGGACTTTTAG	substitution	rtt109	spontaneous
MSR30		7530	G	T		CAACCCTCTTTCACGACGTT	AAGCTTCACAAACACACCAC	substitution	rtt109	spontaneous
MSR31		7761	G	T		TTGGTGGTACTATTGGTACA	GTCTTTTCATTGGTTTATCC	substitution	rtt109	spontaneous
MGS1		8068	T	-	-1	ACTGGCGGCATGGATTAGTA	GGGTAATTATCACAATAATG	deletion	gcn5	spontaneous
MGS3		7744	G	A		TATTGGTATGATTGCCCTTG	TGGTACTATTGGTACAGGTC	substitution	gcn5	spontaneous
MGS4		7969	G	A		GGCCAATGGTTACATGTATT	GTTTTCTTGGGCAATCACTT	substitution	gcn5	spontaneous
MGS5		8569	TG	C-		GAACTCTGGTACAAAGGTTT	CCACATATCTTCAACGCTGT	complex	gcn5	spontaneous
MGS6		8596	T	G		TATCTTCAACGCTGTTATCT	AACAACCATTATCTCTGCCG	substitution	gcn5	spontaneous
MGS7		7803	C	A		CACCTCTGACCAACGCCGGC	CAGTGGGCGCTCTTATATCA	substitution	gcn5	spontaneous
MGS8		7977	T	A		GTTACATGTATTGGTTTTCT	GGGCAATCACTTTTGCCCTG	substitution	gcn5	spontaneous
MGS9		8920	G	A		TCGTGACGAGTTACCATTTA	AGCTAAATTAATGCCCGGCT	substitution	gcn5	spontaneous
MGS10		7998	G	C		GGGCAATCACTTTTGCCCTG	AACTTAGTGTAGTTGGCCAA	substitution	gcn5	spontaneous
MGS11		8059	G	A		CAAAGTTCCACTGGCGGCAT	GATTAGTATTTTTTGGGTAA	substitution	gcn5	spontaneous
MGS12		8375	A	T		GTTGGTATCACTGCTGGTGA	GCTGCAAACCCCAGAAAATC	substitution	gcn5	spontaneous
MGS13		8978	C	G		ACATTTATGACGATCATTAT	ATTATTCAAGGTTTCACGGC	substitution	gcn5	spontaneous
MGS14		8842	T	G		TGCAGGCTTTTTTGCATGGT	ATTTATCTCAATCTCGCACA	substitution	gcn5	spontaneous
MGS15		8662	C	A		CCGTATTTTATTTGGTCTAT	AAAGAACAAGTTGGCTCCTA	substitution	gcn5	spontaneous
MGS16		8859	C	A		GGTTATTTATCTCAATCTCG	ACATCAGATTTATGCAAGCT	substitution	gcn5	spontaneous
MGS17		7940	ATTTGG	CTTTGT		CAAAGATTCCTTTCTCCAGC	TGCGGCCAATGGTTACATGT	complex	gcn5	spontaneous
MGS18		7996	T	G		CTTGGGCAATCACTTTTGCCC	GGAACTTAGTGTAGTTGGCC	substitution	gcn5	spontaneous
MGS19		7855	T	A		GGGTTCTTTGGCATATTCTG	CACGCAGTCCTTGGGCGAAA	substitution	gcn5	spontaneous
MGS20		8644	G	A		AAATATTTACGTTGGTTCCC	TATTTTATTTGGTCTATCAA	substitution	gcn5	spontaneous
MGS21		8466	G	C		TTGGCTCTCTATTATTCATT	GACTTTTAGTTCCATACAAT	substitution	gcn5	spontaneous
MGS22		8827	G	A		AAATATCACTGGTGTTGCAG	CTTTTTTGCATGGTTATTTA	substitution	gcn5	spontaneous
MGS23		7869	G	A		ATTCTGTCACGCAGTCCTTG	GCGAAATGGCTACATTCATC	substitution	gcn5	spontaneous
MGS25		8183	T	-	-1	ATCGGGTTTCTAATATACTG	GTATGGTTTGTGGTGCTGGG	deletion	gcn5	spontaneous
MGS26		8614	C	-	-1	CTTAACAACCATTATCTCTG	GCAAATTCAAATATTTACGT	deletion	gcn5	spontaneous
MGS27		8205	G	T		TTTGTATGGTTTGTGGTGCT	GGGTTACCGGCCCAGTTGGA	substitution	gcn5	spontaneous
MGS28		8121	G	T		TCCCTGTCAAATATTACGGT	AATTCGAGTTCTGGGTCGCT	substitution	gcn5	spontaneous
MGS29		7810	G	T		GACCAACGCCGGCCCAGTGG	CGCTCTTATATCATATTTAT	substitution	gcn5	spontaneous
MGS30		7704	A	G		TACAGAACGCTGAAGTGAAG	GAGAGCTTAAGCAAAGACAT	substitution	gcn5	spontaneous
MGS31		8753	-	T	~+1	GTTACTGCTGCATTTGGCGC	GGCTTACATGGAGACATCTA	insertion	gcn5	spontaneous
MGS32		8933	G	T		CCATTTAGAGCTAAATTAAT	CCCGGCTTGGCTTATTATGC	substitution	gcn5	spontaneous
MOS1		8444	C	A		TTCCGTATCTTAACCTTCTA	ATTGGCTCTCTATTATTCAT	substitution	ogg1	spontaneous
MOS 2		8121	G	T		TCCCTGTCAAATATTACGGT	AATTCGAGTTCTGGGTCGCT	substitution	ogg1	spontaneous
MOS 3		7674	G	T		ATGGCATAGGTGATGAAGAT	AAGGAGAAGTACAGAACGCT	substitution	ogg1	spontaneous
MOS 4		8633	C	G		GCCGCAAATTCAAATATTTA	GTTGGTTCCCGTATTTTATT	substitution	ogg1	spontaneous
MOS 5		8727	G	T		GTGGTGTTCCATACATTGCA	TTTTCGTTACTGCTGCATTT	substitution	ogg1	spontaneous
MOS 6		8121	G	T		TCCCTGTCAAATATTACGGT	AATTCGAGTTCTGGGTCGCT	substitution	ogg1	spontaneous
MOS 8		8610	T	C		TTATCTTAACAACCATTATT	CTGCCGCAAATTCAAATATT	substitution	ogg1	spontaneous
MOS 9		8443	A	G		TTTCCGTATCTTAACCTTCT	CATTGGCTCTCTATTATTCA	substitution	ogg1	spontaneous
MOS 10		8359	G	T		TCAAGGTACTGAACTAGTTG	TATCACTGCTGGTGAAGCTG	substitution	ogg1	spontaneous
MOS 11		8633	C	G		GCCGCAAATTCAAATATTTA	GTTGGTTCCCGTATTTTATT	substitution	ogg1	spontaneous
MOS 13		8139	G	C		GTGAATTCGAGTTCTGGGTC	CTTCCATCAAAGTTTTAGCC	substitution	ogg1	spontaneous
MOS 14		8340	C	A		TTAACGCTGCCTTCACATTT	AAGGTACTGAACTAGTTGGT	substitution	ogg1	spontaneous
MOS 15		8359	G	T		TCAAGGTACTGAACTAGTTG	TATCACTGCTGGTGAAGCTG	substitution	ogg1	spontaneous
MOS 16		8933	G	T		CCATTTAAAGCTAAATTAAT	CCCGGCTTGGCTTATTATGC	substitution	ogg1	spontaneous
MOS 17		8135	G	A		TACGGTGAATTCGAGTTCTG	GTCGCTTCCATCAAAGTTTT	substitution	ogg1	spontaneous
MOS 18		7590	G	T		TAAAAGATGAGAAAAGTAAA	AATTGTATCCATTGCGCTCT	substitution	ogg1	spontaneous
MOS 19		8483	C	A		ATTGGACTTTTAGTTCCATA	AATGACCCTAAACTAACACA	substitution	ogg1	spontaneous
MOS 20		7711	T-36bp-C	G-36 bp-G		CGCTGAAGTGAAGAGAGAGC	TACTATTGGTACAGGTCTTT	complex	ogg1	spontaneous
MOS 21		7733	G	C		AAGCAAAGACATATTGGTAT	ATTGCCCTTGGTGGTACTAT	substitution	ogg1	spontaneous
MOS 22		7496	C	A		ATAGAGGAGAAGCATATGTA	AATGAGCCGGTCACAACCCT	substitution	ogg1	spontaneous
MOS 24		8697	A	-	-1	CTCCTAAATTCCTGTCAAGG	CCACCAAAGGTGGTGTTCCA	deletion	ogg1	spontaneous
MOS 26		7747	G	T		GGTATGATTGCCCTTGGTGG	TACTATTGGTACAGGTCTTT	substitution	ogg1	spontaneous
MOS 27		8851	C	A		TTTTGCATGGTTATTTATCT	AATCTCGCACATCAGATTTA	substitution	ogg1	spontaneous
MOS 28		7897	C	A		GGCTACATTCACCCCTGTTA	ATCCTCTTTCACAGTGTTCT	substitution	ogg1	spontaneous
MOS 30		7733	G	T		AAGCAAAGACATATTGGTAT	ATTGCCCTTGGTGGTACTAT	substitution	ogg1	spontaneous
MOS 31		7561	C	A		AACACACCACAGACGTGGGT	AATACCATTAAAAGATGAGA	substitution	ogg1	spontaneous
MOS 32		8712	G	T		CAAGGACCACCAAAGGTGGT	TTCCATACATTGCAGTTTTC	substitution	ogg1	spontaneous
MOS 33		7762	G	A		TGGTGGTACTATTGGTACAG	TCTTTTCATTGGTTTATCCA	substitution	ogg1	spontaneous
MOS 34		8118	G	T		TGTTCCCTGTCAAATATTAC	GTGAATTCGAGTTCTGGGTC	substitution	ogg1	spontaneous
MOS 36		7756	G	A		TGCCCTTGGTGGTACTATTG	TACAGGTCTTTTCATTGGTT	substitution	ogg1	spontaneous
MOS 37		7722	C	A		AGAGAGAGCTTAAGCAAAGA	ATATTGGTATGATTGCCCTT	substitution	ogg1	spontaneous
MOS 38		8421	G	T		CAAGAGCCATCAAAAAAGTT	TTTTCCGTATCTTAACCTTC	substitution	ogg1	spontaneous
MOS 40		7822	C	A		CCCAGTGGGCGCTCTTATAT	ATATTTATTTATGGGTTCTT	substitution	ogg1	spontaneous
																						3299

## Sheet:  Legend
	Spontaneous and hydrogen-peroxide induced mutations are listed in separate spreadsheets
	Distance from telomere is relative to the start of non-repetitive subtelomeric DNA.
	20 bases on each side flanking a mutation are included.
	dsDNA induced mutations - mutations induced by hydrogen peroxide in strains with midchomosome reporter
	dsDNA spontaneous mutations - spontaneous mutations in strains with midchromosome reporter
	ssDNA induced mutations - mutations induced by hydrogen peroxide and paraquat in strains with subtelomeric reporter
