# Supplementary material for: Mutational signatures of redox stress in yeast single-strand DNA and of aging in human mitochondrial DNA share a common feature
Source: PLoS Biol. 2019 May 8;17(5):e3000263. doi: 10.1371/journal.pbio.3000263 (PMC6527239; doi:10.1371/journal.pbio.3000263)
Supplement: S8 Table — (XLSX) [file pbio.3000263.s016.xlsx]

## Sheet: Table_legend
The fields in the table are as follows
gCg_to_T	Number C to T changes in the motif gCg in the cancer cohort.
[C_to_T] - [gCg_to_T]	Total number of C to T changes after subtracting gCg_to_T changes in the cancer cohort.
gcg	Total number of gcg motifs in the 20 nucleotides flanking the mutated gCg_to_T residue.
c-gcg	Total number of cytosines in the 20 nucleotides flanking the mutated cytosines after subtracting the gcg motif.
Fisher_p.value_gCg_to_T	p-value for statistical over-representation of mutations in the gCg motif in a cancer type. The p-value produced by comparing for each cohort the ratio of “gCg_to_T” to “[(C_to_T)]-[(gCg_to_T)]” to the ratio of “gcg” to “c-gcg” by a one sided Fisher’s exact text, predicting that the ratio of “gCg_to_T” to “[(C_to_T)]-[(gCg_to_T)]” is greater than the ratio of “gcg” to “c-gcg”. All
odds_ratio_gCtoTg	the odds ratio calculated for the comparison of the ratio of “gCg_to_T” to “[(C_to_T)]-[(gCg_to_T)]” to the ratio of “gcg” to “c-gcg” in each cancer type.
gCtoTg_enrich	the enrichment over random of gCg_to_T pattern mutations. This is calculated as: [(gCg_to_T) + (cGc_to_A)]/[ (C_to_T)+(G_to_A)]/[ (gcg+cgc)/(c+g)].
BH_Correction_Fisher_p.value_gCg_to_T	Benjamini-Hochberg-corrected p-values for statistical over-representation of gCg signature mutations in a cohort. The resulting p-value generated by correcting the “Fisher_p.value_gCg_to_T” for multiple testing error by Benjamini-Hochberg (produced using p.adjust() in R).
Bonferroni_Correction_Fisher_p.value_gCg_to_T	Bonferroni-corrected p-values for statistical over-representation of the gCg signature mutations in a cohort. The resulting p-value generated by correcting the “Fisher_p.value_gCg_to_T” for multiple testing error by the Bonferroni method (produced using p.adjust() in R).

## Sheet: gCg_to_T
Cancer	Number_of_tumors_in_cohort	gCg_to_T	[C_to_T] - [gCg_to_T]	gcg	c-gcg	Fisher_p.value_gCg_to_T	odds_ratio_gCtoTg	gCtoTg_enrich	BH_Correction_Fisher_p.value_gCg_to_T	Bonferroni_Correction_Fisher_p.value_gCg_to_T
BLCA	21	45	6440	3250	267806	0.999976	0.575788	0.578733	1	1
BRCA	96	151	6987	3626	322706	7.76e-13	1.92339	1.90385	2.72e-12	1.09e-11
CRC	42	11474	183074	83636	13815192	0	10.3558	9.80106	0	0
GBM	27	65	1140	771	70861	1.42e-24	5.23945	5.01163	6.63e-24	1.99e-23
HNSC	27	75	6148	3148	273289	0.328868	1.05908	1.05833	0.383679	1
KICH	15	34	660	499	32991	5.77e-09	3.40565	3.28802	1.62e-08	8.08e-08
KIRC	29	15	379	304	22753	0.000357463	2.96195	2.88752	0.000454953	0.00500448
LGG	18	10	181	167	13397	0.000182185	4.43115	4.25244	0.000255059	0.00255059
LUAD	46	106	5906	5794	525738	2.71e-06	1.62854	1.61748	4.22e-06	3.79e-05
LUSC	45	145	8878	6519	670337	8.58e-09	1.67943	1.66852	2e-08	1.2e-07
PRAD	20	18	285	152	13880	2.05e-08	5.76562	5.48411	4.1e-08	2.87e-07
SKCM	38	292	611997	74250	11301176	1	0.0726387	0.073063	1	1
THCA	34	20	387	290	21590	1.25e-06	3.84708	3.70753	2.19e-06	1.75e-05
UCEC	47	5941	52855	26400	2215851	0	9.43351	8.58207	0	0

## Sheet: ggCg_to_T
Cancer	Number_of_tumors_in_cohort	ggCg_to_T	[C_to_T] - [ggCg_to_T]	ggcg	c-ggcg	Fisher_p.value_ggCg_to_T	odds_ratio_ggCtoTg	ggCtoTg_enrich	BH_Correction_Fisher_p.value_ggCg_to_T	Bonferroni_Correction_Fisher_p.value_ggCg_to_T
THCA	21	6	401	105	21775	0.0162747	3.10262	3.07196	0.0284808	0.227846
SKCM	96	130	612159	24491	11350935	1	0.098452	0.0986162	1	1
PRAD	42	6	297	53	13979	0.00149256	5.3264	5.24267	0.00348265	0.0208959
LGG	27	4	187	69	13495	0.0186435	4.18259	4.11685	0.029001	0.261009
KIRC	27	7	387	99	22958	0.0021011	4.19396	4.1378	0.00420221	0.0294155
KICH	15	11	683	167	33323	0.00109258	3.21342	3.17857	0.00305922	0.0152961
GBM	29	24	1181	308	71324	2.51e-09	4.70627	4.63213	1.17133e-08	3.514e-08
CRC	18	3048	191500	21924	13876904	0	10.0756	9.93223	0	0
UCEC	46	1901	56895	8981	2233270	0	8.30886	8.07224	0	0
LUSC	45	39	8984	2421	674435	0.139084	1.20931	1.20841	0.177016	1
LUAD	20	34	5978	2101	529431	0.0285537	1.43317	1.43075	0.0399751	0.399751
HNSC	38	25	6198	1188	275249	0.657938	0.93454	0.934803	0.767594	1
BRCA	34	58	7080	1468	324864	3.06e-05	1.8128	1.80628	0.0001071	0.0004284
BLCA	47	14	6471	1252	269804	0.999546	0.466231	0.467383	1	1
