# Supplementary material for: Mutational signatures of redox stress in yeast single-strand DNA and of aging in human mitochondrial DNA share a common feature
Source: PLoS Biol. 2019 May 8;17(5):e3000263. doi: 10.1371/journal.pbio.3000263 (PMC6527239; doi:10.1371/journal.pbio.3000263)
Supplement: S9 Table — (XLSX) [file pbio.3000263.s017.xlsx]

## Sheet: Legend
The fields in the table are as follows:
Cancer	The cancer cohort analyzed
Number_of_tumors_in_cohort	The number of tumors whose genomes have been sequenced in the cohort.
ggCg_to_T versus tCg_to_T	The P-value for Pearson's correlation of the ggCg_to_T enrichments versus the tCg_to_T enrichments
ggCg_to_T versus tTt_to_G	The P-value for Pearson's correlation of the ggCg_to_T enrichments versus the tTt_to_G enrichments
ggCg_to_T versus tCt_to_A	The P-value for Pearson's correlation of the ggCg_to_T enrichments versus the tCt_to_A enrichments
tCg_to_T versus tTt_to_G	The P-value for Pearson's correlation of the tCg_to_T enrichments versus the tTt_to_G enrichments
tCg_to_T versus tCt_to_A	The P-value for Pearson's correlation of the tCg_to_T enrichments versus the tCt_to_A enrichments
BH_Correction ggCg_to_T versus tCg_to_T	Benjamini-Hochberg correction of "ggCg_to_T versus tCg_to_T" P-values to account for multiple testing.
BH_Correction ggCg_to_T versus tTt_to_G	Benjamini-Hochberg correction of "ggCg_to_T versus tTt_to_G" P-values to account for multiple testing.
BH_Correction ggCg_to_T versus tCt_to_A	Benjamini-Hochberg correction of "ggCg_to_T versus tCt_to_A" P-values to account for multiple testing.
BH_Correction tCg_to_T versus tTt_to_G	Benjamini-Hochberg correction of "tCg_to_T versus tTt_to_G" P-values to account for multiple testing.
BH_Correction tCg_to_T versus tCt_to_A	Benjamini-Hochberg correction of "tCg_to_T versus tCt_to_A" P-values to account for multiple testing.

## Sheet: Pearsons_correlation_of_enrichm
S9 Table	Analysis of correlation for enrichment of the redox stress and replicative polymerase mutation signatures
P values for Pearson Correlation for enrichment of the redox stress and replicative polymerase mutation signatures
Cancer	Number_of_tumors_in_cohort	ggCg_to_T versus tCg_to_T	ggCg_to_T versus tTt_to_G	ggCg_to_T versus tCt_to_A	tCg_to_T versus tTt_to_G	tCg_to_T versus tCt_to_A	BH_Correction ggCg_to_T versus tCg_to_T	BH_Correction ggCg_to_T versus tTt_to_G	BH_Correction ggCg_to_T versus tCt_to_A	BH_Correction tCg_to_T versus tTt_to_G	BH_Correction tCg_to_T versus tCt_to_A
BLCA	21	0.00287837	0.683703	0.614729	0.0290967	0.000523417	0.0100743	0.797653	0.717184	0.0678922	0.00183196
BRCA	96	0.176969	0.399159	0.0710178	8.76737e-05	0.00697106	0.247757	0.558822	0.213484	0.000306858	0.0162658
CRC	42	0.0571316	0.602214	0.081862	5.1598e-14	2.98823e-21	0.114263	0.766454	0.213484	7.22371e-13	4.18352e-20
GBM	27	0.606574	0.178445	0.843817	0.837489	0.175109	0.653233	0.312279	0.886541	0.856049	0.245153
HNSC	27	0.16967	0.153812	0.442317	0.228173	0.025896	0.247757	0.307625	0.619244	0.456346	0.0453179
KICH	15	0.90909	0.921132	0.582733	0.404298	0.760484	0.90909	0.921132	0.717184	0.628908	0.760484
KIRC	29	0.0179491	0.0824335	0.418131	0.657869	0.517171	0.0418813	0.192345	0.619244	0.799288	0.603366
LGG	18	0.362589	0.0698162	0.173591	0.856049	0.384842	0.461477	0.192345	0.347181	0.856049	0.489799
LUAD	46	9.77367e-09	0.00246307	0.00363779	0.000565003	0.00200185	1.36831e-07	0.0172415	0.0254645	0.00158201	0.00560517
LUSC	45	0.0660297	0.0532261	0.272128	2.01884e-05	1.25385e-05	0.115552	0.192345	0.476223	9.42123e-05	5.85131e-05
PRAD	20	0.00584376	0.87377	0.0481776	0.685104	0.0102861	0.0163625	0.921132	0.213484	0.799288	0.0205723
SKCM	38	0.0001136	0.0772342	0.0914932	0.366294	0.0734154	0.0007952	0.192345	0.213484	0.628908	0.114202
THCA	34	0.434672	0.270629	0.886541	0.483819	0.576699	0.507118	0.420979	0.886541	0.677346	0.62106
UCEC	47	0.000474845	3.58461e-05	0.00165523	5.35961e-08	3.38278e-10	0.00221594	0.000501846	0.0231733	3.75173e-07	2.36795e-09
