# Supplementary material for: Mutational signatures of redox stress in yeast single-strand DNA and of aging in human mitochondrial DNA share a common feature
Source: PLoS Biol. 2019 May 8;17(5):e3000263. doi: 10.1371/journal.pbio.3000263 (PMC6527239; doi:10.1371/journal.pbio.3000263)
Supplement: S10 Table — (XLSX) [file pbio.3000263.s018.xlsx]

## Sheet: Legend
The fields in the table are as follows:
Cancer	The cancer cohort analyzed.
Number_of_tumors_in_cohort	The number of tumors whose genomes have been sequenced in the cohort.
ggCg_to_T_left	The sum of ggCg_to_T changes in left replicating regions and the cGcc_to_A changes in the right replicating regions.
ggCg_to_T_right	The sum of ggCg_to_T changes in right replicating regions and the cGcc_to_A changes in the left replicating regions.
p-value Binomial test	The p-value from a one sided Binomial test with the null hypothesis that ggCg_to_T_left is greater than ggCg_to_T right.
BH corrected p-value	Benjamini-Hochberg correction of p-values to account for multiple testing.

## Sheet: Cancers_Left_right_replication
Cancer	Number_of_tumors_in_cohort	ggCg_to_T_left	ggCg_to_T_right	p-value Binomial test	BH corrected p-value
BLCA	21	338	358	0.786975	0.970716
BRCA	96	737	770	0.809437	0.970716
CRC	42	10371	7393	2.52667e-111	1.76867e-110
GBM	27	938	1019	0.968116	0.970716
HNSC	27	339	324	0.293335	0.607746
KICH	15	84	78	0.347284	0.607746
KIRC	29	118	104	0.191489	0.607746
LGG	18	178	125	0.00137718	0.00642682
LUAD	46	396	450	0.970716	0.970716
LUSC	45	633	618	0.346127	0.607746
PRAD	20	75	71	0.40201	0.625349
SKCM	38	389	373	0.293444	0.607746
THCA	34	60	75	0.91587	0.970716
UCEC	47	9344	6017	3.52277e-160	4.93188e-159
