# Supplementary material for: Mutational signatures of redox stress in yeast single-strand DNA and of aging in human mitochondrial DNA share a common feature
Source: PLoS Biol. 2019 May 8;17(5):e3000263. doi: 10.1371/journal.pbio.3000263 (PMC6527239; doi:10.1371/journal.pbio.3000263)
Supplement: S1 Data — (XLSX) [file pbio.3000263.s020.xlsx]

## Sheet: Fig1B
		Frequency of CanR Red mutants				Ranked	Frequency of CanR Red mutants						Frequency of CanR Red mutants				Ranked	Frequency of CanR Red mutants				Frequency of CanR Red mutants				Ranked	Frequency of CanR Red mutants
		Wt				Wt							Wt				Wt					Wt	11.8mM			Wt	11.8mM
		Mock	5 mM peroxide			Mock	5 mM peroxide						Mock	40 J/M2			Mock	40 J/M2				Mock	MMS			Mock	MMS
	1	1.30435e-05	2.61538e-05			0	3.84e-06						1.52381e-06	0.000189773			1.07383e-06	5.82192e-05				9.35673e-07	0.000268519			7.37327e-07	0.000123457
	2	1.75824e-06	6.61157e-06			0	5.56522e-06						5.19481e-06	8.75e-05			1.52381e-06	7.47863e-05				1.73913e-06	0.000367089			9.35673e-07	0.000124031
	3	1e-05	3.18182e-05			1.02564e-06	6.61157e-06						3.60902e-06	7.47863e-05			2.52632e-06	7.52033e-05				1.92771e-06	0.000174455			1.42222e-06	0.000174455
	4	7.46114e-06	1.84173e-05			1.33333e-06	8e-06						2.52632e-06	5.82192e-05			3.58209e-06	8.75e-05				1.42222e-06	0.000454294			1.73913e-06	0.000268519
	5	4.51128e-06	2e-05			1.75824e-06	8.53333e-06						4.32432e-06	0.000144231			3.60902e-06	0.000121094				7.37327e-07	0.000123457			1.92771e-06	0.000367089
	6	5.50459e-06	1.38889e-05			2.42424e-06	8.82353e-06						3.58209e-06	0.000140449			4.32432e-06	0.000140449				2.24299e-06	0.000124031			2.24299e-06	0.000454294
	7	7.01754e-06	1.73913e-05			2.68156e-06	8.9441e-06						5.30387e-06	0.000121094			5.19481e-06	0.000144231			Median	1.42222e-06	0.000268519			1.42222e-06	0.000268519
	8	9.44882e-06	5.91549e-05			2.98507e-06	1e-05						1.07383e-06	7.52033e-05			5.30387e-06	0.000189773
	9	2.42424e-06	8.82353e-06			3.24324e-06	1.07772e-05					Median	3.59556e-06	0.000104297			3.59556e-06	0.000104297
	10	9.95851e-06	1.64384e-05			3.38028e-06	1.15663e-05
	11	3.50365e-06	1.15663e-05			3.50365e-06	1.2891e-05
	12	4.12903e-06	2.89266e-05			3.75e-06	1.33333e-05
	13	2.68156e-06	1.07772e-05			4.12903e-06	1.35065e-05
	14	6.66667e-06	1.35065e-05			4.51128e-06	1.36842e-05
	15	3.75e-06	1.33333e-05			4.60432e-06	1.38889e-05
	16	2.98507e-06	1.2891e-05			5.03937e-06	1.43089e-05
	17	5.95745e-06	8.9441e-06			5.48571e-06	1.55752e-05
	18	1.37143e-05	1.90909e-05			5.50459e-06	1.55844e-05
	19	6.35762e-06	3.40984e-05			5.87156e-06	1.64384e-05
	20	1.33333e-06	8e-06			5.95745e-06	1.67742e-05
	21	5.87156e-06	1e-05			6.06061e-06	1.68421e-05
	22	6.06061e-06	1.43089e-05			6.35762e-06	1.73913e-05
	23	1.02564e-06	3.84e-06			6.66667e-06	1.8156e-05
	24	4.60432e-06	7.05085e-05			6.91892e-06	1.84173e-05
	25	5.03937e-06	5.56522e-06			6.95652e-06	1.90909e-05
	26	3.38028e-06	1.8156e-05			7.01754e-06	2e-05
	27	9.20863e-06	3.12644e-05			7.46114e-06	2.2e-05
	28	6.91892e-06	1.55844e-05			8.75e-06	2.25882e-05
	29	3.24324e-06	1.68421e-05			9.20863e-06	2.61538e-05
	30	6.95652e-06	1.36842e-05			9.2562e-06	2.89266e-05
	31	8.75e-06	2.2e-05			9.44882e-06	3.12644e-05
	32	5.48571e-06	4e-05			9.95851e-06	3.18182e-05
	33	9.2562e-06	8.53333e-06			1e-05	3.40984e-05
	34	0	1.67742e-05			1.30435e-05	4e-05
	35	1.5894e-05	1.55752e-05			1.37143e-05	5.91549e-05
	36	0	2.25882e-05			1.5894e-05	7.05085e-05
	Median	5.68807e-06	1.60114e-05		Median	5.68807e-06	1.60114e-05
			95% Confidence limits *					* calculated as described in sheet "Confidence intervals table"
			Lower	Upper
		Mock	3.50365e-06	7.01754e-06
		5 mM peroxide	1.2891e-05	2e-05
		Mock	1.07383e-06	5.30387e-06
		40 J/M2	5.82192e-05	0.000189773
		Mock	7.37327e-07	2.24299e-06
		11.8 mM MMS	0.000123457	0.000454294
			Survival
			UV		MMS		Hydrogen Peroxide
			40 J/M2		11.8mM		5 mM
			0.419048		1.01053		0.601504
			0.675325		0.686957		0.66055
			0.703759		0.773494		0.605263
			0.614737		0.641778		0.559055
			0.374775		0.597235		0.824242
			0.531343		0.723364		0.605809
			0.565746	Median	0.705161	Median	0.605536
			0.660403
		Median	0.590241

## Sheet: Fig2
		Peroxide-induced mutations							Ranked													Ranked											Ranked
		Frequency CanR Red			Addition		Addition X 10 7		Addition X 10 7						Frequency CanR Red			Addition		Addition X 10 7		Addition X 10 7				Frequency CanR Red			Addition		Addition X 10 7		Addition X 10 7
		Wt			WT		WT		WT						rtt109			rtt109		rtt109		rtt109				gcn5			gcn5		gcn5		gcn5
		no	5 mM peroxide												no	5 mM peroxide										no	5 mM peroxide
	1	1.30435e-05	2.61538e-05		1.31104e-05		131.104		-7.22865					1	1.53257e-06	7.01754e-06		5.48498e-06		54.8498		-13.7457			1	1.50235e-06	2.11168e-05		1.96144e-05		196.144		0
	2	1.75824e-06	6.61157e-06		4.85333e-06		48.5333		-3.18818					2	6.94444e-07	8.69565e-06		8.00121e-06		80.0121		14.3885			2	2.16216e-06	2.60099e-05		2.38477e-05		238.477		0
	3	1e-05	3.18182e-05		2.18182e-05		218.182		5.25847					3	8.51064e-07	7.22022e-06		6.36915e-06		63.6915		17.3262			3	6.58436e-07	1.66871e-05		1.60287e-05		160.287		73.4404
	4	7.46114e-06	1.84173e-05		1.09561e-05		109.561		28.1436					4	5.05415e-06	1.86047e-05		1.35505e-05		135.505		50.291			4	7.37327e-07	2e-05		1.92627e-05		192.627		96.7589
	5	4.51128e-06	2e-05		1.54887e-05		154.887		29.8665					5	1.41343e-06	8.73362e-06		7.3202e-06		73.202		54.8498			5	7.30594e-07	1.15789e-05		1.08484e-05		108.484		108.484
	6	5.50459e-06	1.38889e-05		8.3843e-06		83.843		41.2844					6	2.22841e-06	2.4359e-05		2.21306e-05		221.306		63.6915			6	2.96296e-06	2.32727e-05		2.03098e-05		203.098		115.889
	7	7.01754e-06	1.73913e-05		1.03738e-05		103.738		48.5333					7	1.17647e-06	2.90909e-06		1.73262e-06		17.3262		73.202			7	7.37327e-07	1.53672e-05		1.46299e-05		146.299		123.668
	8	9.44882e-06	5.91549e-05		4.97061e-05		497.061		53.7662					8	4.69799e-06	2.05534e-05		1.58554e-05		158.554		80.0121			8	1.21673e-06	2.34146e-05		2.21979e-05		221.979		146.299
	9	2.42424e-06	8.82353e-06		6.39929e-06		63.9929		63.9929					9	4e-06	1.27208e-05		8.72085e-06		87.2085		87.2085			9	0	2e-05		2e-05		200		160.287
	10	9.95851e-06	1.64384e-05		6.47985e-06		64.7985		64.7985					10	3.97351e-06	1.5331e-05		1.13575e-05		113.575		113.575			10	0	2.72727e-05		2.72727e-05		272.727		165.158
	11	3.50365e-06	1.15663e-05		8.06262e-06		80.6262		66.6667					11	3.52941e-06	2.90598e-05		2.55304e-05		255.304		135.505			11	6.85714e-06	1.42012e-05		7.34404e-06		73.4404		183.803
	12	4.12903e-06	2.89266e-05		2.47975e-05		247.975		67.2769					12	4.87805e-06	2.01005e-05		1.52225e-05		152.225		140.342			12	1.97044e-06	1.35593e-05		1.15889e-05		115.889		192.627
	13	2.68156e-06	1.07772e-05		8.09564e-06		80.9564		68.3983					13	4.24242e-06	9.27152e-06		5.0291e-06		50.291		143.031			13	3.07692e-06	2.29665e-05		1.98896e-05		198.896		196.144
	14	6.66667e-06	1.35065e-05		6.83983e-06		68.3983		80.6262					14	5.46875e-06	1.97719e-05		1.43031e-05		143.031		152.225			14	0	2.39521e-05		2.39521e-05		239.521		198.896
	15	3.75e-06	1.33333e-05		9.58333e-06		95.8333		80.9564					15	0	1.43885e-06		1.43885e-06		14.3885		158.554			15	6.32411e-06	1.6e-05		9.67589e-06		96.7589		200
	16	2.98507e-06	1.2891e-05		9.90592e-06		99.0592		82.4834					16	4.83871e-06	2.5e-05		2.01613e-05		201.613		201.613			16	1.97044e-06	5.38462e-05		5.18757e-05		518.757		203.098
	17	5.95745e-06	8.9441e-06		2.98665e-06		29.8665		83.843					17	1.37457e-06	0		-1.37457e-06		-13.7457		221.306			17	0	0		0		0		206.015
	18	1.37143e-05	1.90909e-05		5.37662e-06		53.7662		86.655					18	2.53165e-06	2.92683e-05		2.67366e-05		267.366		255.304			18	3.3195e-06	1.56863e-05		1.23668e-05		123.668		221.979
	19	6.35762e-06	3.40984e-05		2.77407e-05		277.407		95.8333					19	6.58436e-06	2.06186e-05		1.40342e-05		140.342		267.366			19	0	3.78947e-05		3.78947e-05		378.947		238.477
	20	1.33333e-06	8e-06		6.66667e-06		66.6667		99.0592					20	5.83333e-06	3.65854e-05		3.0752e-05		307.52		307.52			20	6.639e-06	4.16185e-05		3.49795e-05		349.795		239.521
	21	5.87156e-06	1e-05		4.12844e-06		41.2844		103.738					Median	3.75146e-06	1.69678e-05		1.2454e-05		124.54		124.54			21	1.71674e-06	1.82326e-05		1.65158e-05		165.158		242.987
	22	6.06061e-06	1.43089e-05		8.24834e-06		82.4834		109.561																22	3.17881e-06	3.7686e-05		3.45071e-05		345.071		271.111
	23	1.02564e-06	3.84e-06		2.81436e-06		28.1436		131.104																23	2.01005e-06	2.63087e-05		2.42987e-05		242.987		272.727
	24	4.60432e-06	7.05085e-05		6.59042e-05		659.042		132.5																24	0	2.71111e-05		2.71111e-05		271.111		345.071
	25	5.03937e-06	5.56522e-06		5.25847e-07		5.25847		135.989																25	0	0		0		0		349.795
	26	3.38028e-06	1.8156e-05		1.47757e-05		147.757		147.757																26	1.95122e-06	2.03315e-05		1.83803e-05		183.803		378.947
	27	9.20863e-06	3.12644e-05		2.20557e-05		220.557		154.887																27	5.47945e-07	2.11494e-05		2.06015e-05		206.015		518.757
	28	6.91892e-06	1.55844e-05		8.6655e-06		86.655		167.742																28	1.15942e-06	0.000312727		0.000311568		3115.68		3115.68
	29	3.24324e-06	1.68421e-05		1.35989e-05		135.989		218.182																Median	1.35954e-06	2.11331e-05		1.99448e-05		199.448		199.448
	30	6.95652e-06	1.36842e-05		6.72769e-06		67.2769		220.557
	31	8.75e-06	2.2e-05		1.325e-05		132.5		225.882
	32	5.48571e-06	4e-05		3.45143e-05		345.143		247.975
	33	9.2562e-06	8.53333e-06		-7.22865e-07		-7.22865		277.407
	34	0	1.67742e-05		1.67742e-05		167.742		345.143
	35	1.5894e-05	1.55752e-05		-3.18818e-07		-3.18818		497.061
	36	0	2.25882e-05		2.25882e-05		225.882		659.042
	Median	5.68807e-06	1.60114e-05		9.12441e-06		91.2441		91.2441
		95% Confidence limits *				* calculated as described in sheet "Confidence intervals table"
		Lower	Upper
	wt	67.2769	135.989
	rtt109	63.6915	158.554
	gcn5	160.287	239.521

## Sheet: Fig3A
	Frequency of CanR mutants									Frequency of CanR Red mutants
	WT				pol3-5DV					WT				pol3-5DV
	Mock	5 mM peroxide			Mock	5 mM peroxide				Mock	5 mM peroxide			Mock	5 mM peroxide
	9.71689e-05	0.000292805			0.000121946	0.000156059				2.10102e-06	8.71445e-06			0	1.57635e-06
	0.000284444				6.31975e-05	0.000181192				1.0651e-06	9.2172e-07			0	2.11921e-06
	7.86063e-05				9.06122e-05	0.000186466				0				0	2.40602e-06
	0.000221244	0.000239822			0.00010963	0.000127547				1.4677e-06	6.50679e-06			0	7.54717e-07
Median	0.000159206	0.000266313			7.75111e-05	0.000102018			Median	1.2664e-06	6.50679e-06			0	7.33945e-07
					8.14545e-05	0.000123077								0	1.53846e-06
					0.000286245	0.000390737								2.02532e-06	5.89474e-06
					0.000211892	0.000294108								1.44144e-06	5.3112e-06
					0.000234074	0.000278112								0	3.43348e-06
					0.00027871	0.000382762								3.44086e-06	1.76796e-06
					0.00038239	0.000416354								2.01258e-06	3.53591e-06
					0.000266235	0.000218754								2.59109e-06	3.67213e-06
					0.00029012	0.000341259								4.81928e-07	5.03497e-06
					0.000257462	0.00023623								1.62437e-06	3.35079e-06
					0.000270099	0.000151216								0	1.88235e-06
					0.000324683	0.000144681								7.80488e-07	1.70213e-06
					0.000278953	0.000317277								2.51309e-06	6.80851e-07
					0.00032119	0.000516337								2.37918e-06	4.10256e-06
					0.000306667	0.000406667								2.5e-06	6.66667e-06
					0.000238952	0.000201626								1.39738e-06	1.95122e-06
					0.000365604	0.00052539								0	7.94326e-06
					0.000169412	0.000233701								1.04575e-06	3.77953e-06
					0.000186435	0.000221687								0	1.92771e-06
					0.000205017	0.000217313								5.42373e-07	2.38806e-06
				Median	0.000248207	0.000227694							Median	6.6143e-07	2.39704e-06

## Sheet: Fig3B
	Frequency of CanR mutants									Frequency of CanR Red mutants
	WT				pol2-4					WT				pol2-4
	Mock	5 mM peroxide			Mock	5 mM peroxide				Mock	5 mM peroxide			Mock	5 mM peroxide
	0.000133714	0.000248418			0.000207563	0.000429032				1.71429e-06	7.65269e-06			3.36134e-06	8.06452e-06
	0.000165321	0.000531575			0.00017205	0.000305556				3.42043e-06	1.00198e-05			3.72671e-06	2.77778e-06
	0.000128302	0.000385574			0.000172757	0.000375122				3.77358e-06	6.29508e-06			3.98671e-06	5.36585e-06
	0.000130047	0.000286874			0.000180923	0.000379167				4.17062e-06	8.11456e-06			3.69231e-06	4.16667e-06
	6.13636e-05	0.00018836			0.000217222	0.000339943				4.54545e-07	2.1164e-06			5.55556e-06	5.09915e-06
	5.34969e-05	0.000131214			0.000317526	0.000431615				4.90798e-07	1.7341e-06			9.27835e-06	4.811e-06
	6.65946e-05	0.000153846			0.000239175	0.000432526				4.32432e-07	3.23887e-06			8.93471e-06	1.24567e-05
	0.000111568	0.000326857			0.000228326	0.000286598				2.16216e-06	4e-06			2.57511e-06	8.93471e-06
Median	0.000119935	0.000267646		Median	0.000212393	0.000377144			Median	1.93822e-06	5.14754e-06		Median	3.85671e-06	5.2325e-06
	Frequency of pre-existing CanR mutants					Median of Induced Can R mutations corrected for preexisiting mutations
						WT				pol2-4
	WT	pol2-4				Mock	5 mM peroxide			Mock	5 mM peroxide
	5.85742e-06	6.54354e-06				0.000113817	0.000261528			0.000202326	0.000367078
	1.03333e-05	3.43891e-06
	8.15965e-06	1.28972e-05
	8.08421e-06	4.62151e-06
	4.01747e-06	7.23514e-06
	2.78075e-06	1.571e-05
	2.10066e-06	1.63265e-05
	6.37874e-06	2.24793e-05
Median	6.11808e-06	1.00662e-05

## Sheet: Fig4 AB
		Number of mutations at	G	C	A	T	indel/complex	Total					Percent of mutations at	G	C	A	T	indel/complex	Total
	Spontaneous		16	5	2	0	7	30				Spontaneous		0.533333	0.166667	0.0666667	0	0.233333	1
	Hydrogen peroxide-induced	wt	19	72	23	8	9	131				Hydrogen peroxide-induced	wt	0.145038	0.549618	0.175573	0.0610687	0.0687023	1
		rtt109	26	75	16	15	9	141					rtt109	0.184397	0.531915	0.113475	0.106383	0.0638298	1
		gcn5	19	72	25	17	13	146					gcn5	0.130137	0.493151	0.171233	0.116438	0.0890411	1
		ogg1	16	57	16	12	10	111					ogg1	0.144144	0.513514	0.144144	0.108108	0.0900901	1
		sod1	36	130	23	29	50	268					sod1	0.134328	0.485075	0.0858209	0.108209	0.186567	1
				Number							Number
				of hydrogen peroxide-induced substitutions							of paraquat-induced substitutins
				wt	rtt109	gcn5	ogg1	Total			sod1
			C-T	46	34	47	29	156		C-T	69
			C-A	13	12	13	9	47		C-A	15
			C-G	13	16	12	19	60		C-G	46
		Total		72	62	72	57	263			130
				Number							Number
				of hydrogen peroxide-induced substitutions							of paraquat-induced substitutins
				wt	rtt109	gcn5	ogg1	Total			sod1
			C-T	0.638889	0.548387	0.652778	0.508772	0.593156		C-T	0.530769
			C-A	0.180556	0.193548	0.180556	0.157895	0.178707		C-A	0.115385
			C-G	0.180556	0.258065	0.166667	0.333333	0.228137		C-G	0.353846
		Total		1	1	1	1	1			1

## Sheet: Fig5
	Spectra of mutaions at midchromosome reporter
			GC-TA	GC-AT	GC-CG	AT-TA	AT-CG	AT-GC	Compl/indel	Total			GC-TA	GC-AT	GC-CG	AT-TA	AT-CG	AT-GC	Compl/indel	Total
	wt	spontaneous	9	6	4	0	2	2	7	30		perox	8	3	3	2	2	1	11	30
			0.3	0.2	0.133333	0	0.0666667	0.0666667	0.233333	1			0.266667	0.1	0.1	0.0666667	0.0666667	0.0333333	0.366667
			GC-TA	GC-AT	GC-CG	AT-TA	AT-CG	AT-GC	Compl/indel	Total			GC-TA	GC-AT	GC-CG	AT-TA	AT-CG	AT-GC	Compl/indel	Total
			22	3	4	0	0	2	2	33			24	6	3	2			4	39
	ogg1	spontaneous	0.666667	0.0909091	0.121212	0	0	0.0606061	0.0606061			perox	0.615385	0.153846	0.0769231	0.0512821	0	0	0.102564
			GC-TA	GC-AT	GC-CG	AT-TA	AT-CG	AT-GC	Compl/indel	Total			GC-TA	GC-AT	GC-CG	AT-TA	AT-CG	AT-GC	Compl/indel	Total
	rtt109	spontaneous	7	6	4	1	2	1	4	25		perox	2	8	3	6	0	0	7	26
			0.28	0.24	0.16	0.04	0.08	0.04	0.16				0.0769231	0.307692	0.115385	0.230769	0	0	0.269231
			GC-TA	GC-AT	GC-CG	AT-TA	AT-CG	AT-GC	Compl/indel	Total			GC-TA	GC-AT	GC-CG	AT-TA	AT-CG	AT-GC	Compl/indel	Total
	gcn5	spontaneous	7	7	3	3	3	1	6	30		perox	3	8	1	6	2	2	11	33
			0.233333	0.233333	0.1	0.1	0.1	0.0333333	0.2				0.0909091	0.242424	0.030303	0.181818	0.0606061	0.0606061	0.333333
				Median frequency Can R
				Mock	10mM hydrogen peroxide
			Wt	1.29631e-06	1.88544e-05
			ogg1	5.7385e-06	1.32967e-05
			rtt109	2.27924e-06	1.45475e-05
			gcn5	5.08333e-06	9.11391e-05
		Percent of mutations
		Mock	Hydrogen peroxide		Mock	Hydrogen peroxide		Mock	Hydrogen peroxide		Mock	Hydrogen peroxide		Mock	Hydrogen peroxide		Mock	Hydrogen peroxide
		GC-TA	GC-TA		GC-AT	GC-AT		GC-CG	GC-CG		AT-TA	AT-TA		AT-CG	AT-CG		AT-GC	AT-GC
	WT	0.3	0.266667		0.2	0.1		0.133333	0.1		0	0.0666667		0.0666667	0.0666667		0.0666667	0.0333333
	ogg1	0.666667	0.615385		0.0909091	0.153846		0.121212	0.0769231		0	0.0512821		0	0		0.0606061	0
	rtt109	0.28	0.0769231		0.24	0.307692		0.16	0.115385		0.04	0.230769		0.08	0		0.04	0
	gcn5	0.233333	0.0909091		0.233333	0.242424		0.1	0.030303		0.1	0.181818		0.1	0.0606061		0.0333333	0.0606061
		Estimated frequencies of CanR mutations in midchromosome reporter
		Mock	Hydrogen peroxide		Mock	Hydrogen peroxide		Mock	Hydrogen peroxide		Mock	Hydrogen peroxide		Mock	Hydrogen peroxide		Mock	Hydrogen peroxide
		GC-TA	GC-TA		GC-AT	GC-AT		GC-CG	GC-CG		AT-TA	AT-TA		AT-CG	AT-CG		AT-GC	AT-GC
	WT	3.88892e-07	5.02783e-06		2.59261e-07	1.88544e-06		1.72841e-07	1.88544e-06		0	1.25696e-06		8.64204e-08	1.25696e-06		8.64204e-08	6.28479e-07
	ogg1	3.82567e-06	8.18259e-06		5.21682e-07	2.04565e-06		6.95576e-07	1.02282e-06		0	6.81882e-07		0	0		3.47788e-07	0
	rtt109	6.38187e-07	1.11904e-06		5.47017e-07	4.47616e-06		3.64678e-07	1.67856e-06		9.11695e-08	3.35712e-06		1.82339e-07	0		9.11695e-08	0
	gcn5	1.18611e-06	8.28537e-06		1.18611e-06	2.20943e-05		5.08333e-07	2.76179e-06		5.08333e-07	1.65707e-05		5.08333e-07	5.52358e-06		1.69444e-07	5.52358e-06
		Estimated frequencies of CanR mutations in midchromosome reporter, x 10 7
		Mock	Hydrogen peroxide		Mock	Hydrogen peroxide		Mock	Hydrogen peroxide		Mock	Hydrogen peroxide		Mock	Hydrogen peroxide		Mock	Hydrogen peroxide
		GC-TA	GC-TA		GC-AT	GC-AT		GC-CG	GC-CG		AT-TA	AT-TA		AT-CG	AT-CG		AT-GC	AT-GC
	WT	3.88892	50.2783		2.59261	18.8544		1.72841	18.8544		0	12.5696		0.864204	12.5696		0.864204	6.28479
	ogg1	38.2567	81.8259		5.21682	20.4565		6.95576	10.2282		0	6.81882		0	0		3.47788	0
	rtt109	6.38187	11.1904		5.47017	44.7616		3.64678	16.7856		0.911695	33.5712		1.82339	0		0.911695	0
	gcn5	11.8611	82.8537		11.8611	220.943		5.08333	27.6179		5.08333	165.707		5.08333	55.2358		1.69444	55.2358

## Sheet: FIg6
Spectra of mutations at midchromosome reporter
		GC-TA	GC-AT	GC-CG	AT-TA	AT-CG	AT-GC	Compl/indel				GC-TA	GC-AT	GC-CG	AT-TA	AT-CG	AT-GC	Compl/indel
wt	Spontaneous	9	6	4	0	2	2	7	30		Hydrogen peroxide induced	8	3	3	2	2	1	11	30
		0.3	0.2	0.133333	0	0.0666667	0.0666667	0.233333	1			0.266667	0.1	0.1	0.0666667	0.0666667	0.0333333	0.366667	1
		GC-TA	GC-AT	GC-CG	AT-TA	AT-CG	AT-GC	Compl/indel				GC-TA	GC-AT	GC-CG	AT-TA	AT-CG	AT-GC	Compl/indel
ogg1	Spontaneous	22	3	4	0	0	2	2	33		Hydrogen peroxide induced	24	6	3	2	0	0	4	39
		0.666667	0.0909091	0.121212	0	0	0.0606061	0.0606061	1			0.615385	0.153846	0.0769231	0.0512821	0	0	0.102564	1
		GC-TA	GC-AT	GC-CG	AT-TA	AT-CG	AT-GC	Compl/indel				GC-TA	GC-AT	GC-CG	AT-TA	AT-CG	AT-GC	Compl/indel
rtt109	Spontaneous	7	6	4	1	2	1	4	25		Hydrogen peroxide induced	2	8	3	6	0	0	7	26
		0.28	0.24	0.16	0.04	0.08	0.04	0.16	1			0.0769231	0.307692	0.115385	0.230769	0	0	0.269231	1
		GC-TA	GC-AT	GC-CG	AT-TA	AT-CG	AT-GC	Compl/indel				GC-TA	GC-AT	GC-CG	AT-TA	AT-CG	AT-GC	Compl/indel
gcn5	Spontaneous	7	7	3	3	3	1	6	30		Hydrogen peroxide induced	3	8	1	6	2	2	11	33
		0.233333	0.233333	0.1	0.1	0.1	0.0333333	0.2	1			0.0909091	0.242424	0.030303	0.181818	0.0606061	0.0606061	0.333333	1

## Sheet: Fig7A
		Fraction of the specific change among all mutations
	Type of substitution	ALL	gcn5	ogg1	rtt109	wild type
	CA A.A	0.0163934	0.0150376	0.029703	0.0151515	0.00819672
	CA A.C	0.0184426	0.0150376	0.019802	0.00757576	0.0327869
	CA A.G	0.00819672	0.0150376	0.00990099	0	0.00819672
	CA A.T	0.0102459	0.0150376	0.00990099	0.00757576	0.00819672
	CA C.A	0.0204918	0.0075188	0.019802	0.0227273	0.0327869
	CA C.C	0.00204918	0	0.00990099	0	0
	CA C.G	0.00819672	0.0075188	0.019802	0.00757576	0
	CA C.T	0.0245902	0.0075188	0.019802	0.030303	0.0409836
	CA G.A	0.0122951	0.0225564	0	0.0151515	0.00819672
	CA G.C	0.00614754	0.0150376	0	0.00757576	0
	CA G.G	0.00614754	0	0.00990099	0.00757576	0.00819672
	CA G.T	0.0102459	0.0075188	0	0.030303	0
	CA T.A	0.0307377	0.037594	0.029703	0.030303	0.0245902
	CA T.C	0.0204918	0.0150376	0.019802	0.0151515	0.0327869
	CA T.G	0.0143443	0.0225564	0.00990099	0.0151515	0.00819672
	CA T.T	0.0184426	0.0075188	0.019802	0.0378788	0.00819672
	CG A.A	0.00614754	0.0075188	0	0.00757576	0.00819672
	CG A.C	0.00819672	0.0150376	0.00990099	0.00757576	0
	CG A.G	0.00614754	0.0150376	0	0	0.00819672
	CG A.T	0.00409836	0	0	0.00757576	0.00819672
	CG C.A	0.0245902	0.0075188	0.039604	0.0454545	0.00819672
	CG C.C	0.00614754	0	0.00990099	0	0.0163934
	CG C.G	0	0	0	0	0
	CG C.T	0.0266393	0.0075188	0.0693069	0.030303	0.00819672
	CG G.A	0.022541	0.0225564	0.019802	0.0227273	0.0245902
	CG G.C	0.00204918	0	0	0.00757576	0
	CG G.G	0.00204918	0.0075188	0	0	0
	CG G.T	0.0143443	0.0150376	0.019802	0.00757576	0.0163934
	CG T.A	0.0122951	0	0.00990099	0.030303	0.00819672
	CG T.C	0.00819672	0.0075188	0.019802	0	0.00819672
	CG T.G	0.00409836	0	0	0	0.0163934
	CG T.T	0.0122951	0.0150376	0.00990099	0.0151515	0.00819672
	CT A.A	0.0184426	0.037594	0.019802	0.00757576	0.00819672
	CT A.C	0.0553279	0.075188	0.039604	0.0530303	0.0491803
	CT A.G	0.00819672	0	0.029703	0.00757576	0
	CT A.T	0.0102459	0.0150376	0.00990099	0.00757576	0.00819672
	CT C.A	0.057377	0.0526316	0.039604	0.030303	0.106557
	CT C.C	0.0266393	0.0300752	0.029703	0.0227273	0.0245902
	CT C.G	0.0122951	0	0.00990099	0.0151515	0.0245902
	CT C.T	0.0204918	0.0225564	0	0.030303	0.0245902
	CT G.A	0.00819672	0.0150376	0	0.00757576	0.00819672
	CT G.C	0.0184426	0.0150376	0.039604	0.0227273	0
	CT G.G	0.00819672	0.0150376	0	0.00757576	0.00819672
	CT G.T	0.00409836	0	0	0.0151515	0
	CT T.A	0.0307377	0.0300752	0.019802	0.0227273	0.0491803
	CT T.C	0.0368852	0.0300752	0.0495049	0.030303	0.0409836
	CT T.G	0.0163934	0.0075188	0	0.0378788	0.0163934
	CT T.T	0.0102459	0.0075188	0	0.0151515	0.0163934

## Sheet: Fig9A
	Mutation load of ggCg to ggTg per sample in a specific cancer
Sample number	BLCA	BRCA	CRC	GBM	HNSC	KICH	KIRC	LGG	LUAD	LUSC	PRAD	SKCM	THCA	UCEC
	42	25	214	76	63	46	24	151	46	47	42	53	15	292
	69	22	251	149	27	26	20	56	29	33	0	0	22	391
	59	7	274	256	36	51	8	2	44	15	4	14	14	38
	23	40	97	127	38	30	41	4	32	27	32	0	0	204
	104	18	1151	137	38	16	9	67	36	31	0	0	14	66
	194	38	2465	147	109	12	18	31	13	34	0	0	7	60
	68	26	295	273	32	32	23	28	25	33	0	0	8	13166
	0	50	3337	141	63	12	15	46	17	21	0	0	13	55
	16	21	1907	165	40	30	8	43	57	56	7	0	6	68
	69	26	207	47	39	34	16	39	71	50	36	0	6	824
	0	27	261	67	43	7	7	31	28	39	0	0	20	60
	56	34	1950	142	33	11	0	33	17	24	3	0	0	53
	34	11	326	237	0	16	39	13	15	32	31	0	0	64
	53	25	215	76	36	17	20	6	2	46	0	0	12	46
	46	27	198	187	22	19	35	41	16	49	26	0	16	657
	83	14	5318	23	63		15	24	24	54	6	0	6	700
	60	42	352	183	20		11	14	20	56	6	0	0	62
	100	21	3590	134	27		10	46	16	50	44	0	9	62
	28	36	133	153	163		17		13	37	0	0	16	44
	23	20	162	113	63		5		36	64	42	0	0	57
	23	24	154	197	62		0		39	52		0	19	53
		62	168	199	19		38		51	18		0	8	776
		65	278	177	31		9		43	22		0	5	45
		34	166	221	28		0		16	32		0	7	17664
		45	1203	167	37		11		12	55		0	2	57
		56	102	194	61		15		22	101		0	10	80
		31	161	236	94		12		10	32		0	10	55
		28	144				21		30	32		41	0	64
		78	170				16		10	43		15	0	992
		29	228						19	44		21	0	72
		51	157						0	34		0	0	42
		37	126						31	207		0	8	46
		39	294						30	28		0	8	73
		45	120						4	43		71	0	1333
		15	314						15	69		0		72
		35	185						22	64		54		333
		13	209						39	65		0		95
		23	154						5	30		0		38
		36	3044						4	104				36
		67	2944						10	53				56
		39	2092						9	42				63
		14	7723						51	44				46
		19							24	21				66
		0							31	14				43
		42							84	35				63
		33							65					43
		33												76
		43
		64
		19
		37
		22
		29
		4
		23
		32
		20
		30
		20
		51
		13
		16
		24
		18
		24
		37
		23
		27
		43
		23
		40
		9
		26
		42
		49
		60
		51
		18
		25
		21
		14
		19
		25
		13
		87
		30
		15
		0
		21
		15
		44
		46
		24
		36
		0
		31

## Sheet: Fig9B
	Mutation load of gCg to gTg per sample in a specific cancer
Sample number	BLCA	BRCA	CRC	GBM	HNSC	KICH	KIRC	LGG	LUAD	LUSC	PRAD	SKCM	THCA	UCEC
1	111	70	544	151	163	91	62	353	103	113	128	137	36	795
2	157	68	626	369	84	53	49	106	88	94	2	0	39	1061
3	129	16	782	572	105	105	29	10	122	82	26	38	32	122
4	38	88	238	283	86	49	84	17	113	63	89	0	0	490
5	252	34	3654	351	102	39	19	158	96	72	0	0	31	164
6	390	107	6993	333	244	34	41	60	44	91	3	0	15	136
7	162	79	747	610	63	73	60	68	51	105	6	0	22	36076
8	0	131	7728	278	167	27	50	102	67	70	6	0	33	130
9	51	64	4326	356	109	60	24	97	129	128	18	0	19	149
10	165	66	537	95	103	69	39	84	145	137	88	0	12	2064
11	23	86	698	168	122	14	24	85	116	142	10	0	51	158
12	144	81	5823	338	95	32	21	65	48	85	21	0	0	130
13	86	45	846	476	0	45	75	36	38	115	73	0	10	154
14	120	65	553	178	79	40	59	14	9	143	3	0	24	130
15	107	50	560	418	60	39	77	100	43	157	69	0	46	1634
16	169	65	15570	55	152		60	48	56	151	23	0	11	1923
17	165	100	904	424	56		33	35	59	109	19	0	13	157
18	265	82	9378	276	61		31	109	33	109	102	0	29	142
19	99	98	383	273	373		44		51	91	0	0	36	92
20	73	44	390	249	158		15		114	139	93	0	4	155
21	46	50	447	424	143		25		65	186		0	31	127
22		124	416	481	27		85		123	65		0	16	1896
23		174	770	395	81		31		115	69		0	17	113
24		79	555	451	88		8		57	92		0	20	48884
25		98	3152	382	97		37		58	131		0	5	112
26		121	322	489	163		49		81	230		0	30	200
27		86	396	503	236		29		14	104		0	19	124
28		86	462				56		73	95		94	6	143
29		174	446				39		24	118		26	0	2644
30		61	608						79	99		65	5	176
31		150	445						0	78		0	15	120
32		105	320						79	402		0	19	131
33		99	687						138	90		0	20	184
34		113	354						20	105		153	12	3826
35		50	805						72	160		0		195
36		90	482						54	188		131		910
37		57	526						88	165		0		224
38		60	331						27	91		0		141
39		87	8365						14	246				115
40		143	10140						41	132				141
41		100	6482						39	135				160
42		42	24086						111	129				155
43		58							65	61				149
44		0							99	60				101
45		101							214	120				140
46		74							171					105
47		94												208
48		125
49		152
50		68
51		90
52		67
53		70
54		8
55		73
56		77
57		61
58		76
59		53
60		105
61		27
62		39
63		60
64		28
65		77
66		84
67		72
68		73
69		106
70		89
71		109
72		57
73		72
74		86
75		109
76		117
77		118
78		46
79		59
80		50
81		43
82		57
83		56
84		46
85		195
86		69
87		48
88		0
89		75
90		41
91		143
92		110
93		67
94		88
95		19
96		57

[truncated: 11 more sheets: S1A_Figure, S1B_Figure, S1C _Figure, S2A_Figure, S2B_Figure, S3A_Figure, S3B_Figure, S3C_Figure, S5_Figure, S6_Figure, Confidence intervals Table]
